# Supplementary material for: IPO11 regulates the nuclear import of BZW1/2 and is necessary for AML cells and stem cells
Source: Leukemia. 2022 Feb 12;36(5):1283–95. doi: 10.1038/s41375-022-01513-4 (PMC9061300; doi:10.1038/s41375-022-01513-4)
Supplement: Supplementary file 2 — Supplementary Table S1 [file 41375_2022_1513_MOESM2_ESM.xlsx]

## Sheet: IPO11 Manuscript Supllemental T
genename	GSM1972167	GSM1972168	GSM1972169	GSM1972170	GSM1972171	GSM1972172	GSM1972173	GSM1972174	GSM1972175	GSM1972176	GSM1972177	GSM1972178	GSM1972179	GSM1972180	GSM1972181	GSM1972182	GSM1972183	GSM1972184	GSM1972185	GSM1972186	GSM1972187	GSM1972188	GSM1972189	GSM1972190	GSM1972191	GSM1972192	GSM1972193	GSM1972194	GSM1972195	GSM1972196	GSM1972197	GSM1972198	GSM1972199	GSM1972200	GSM1972201	GSM1972202	GSM1972203	GSM1972204	GSM1972205	GSM1972206	GSM1972207	GSM1972208	GSM1972209	GSM1972210	GSM1972211	GSM1972212	GSM1972213	GSM1972214	GSM1972215
RPAP2	8.48119	9.32056	8.15658	9.19542	9.17712	8.74729	9.22849	9.1222	9.65355	8.95019	8.94058	8.80149	7.89306	9.64113	9.52653	9.14624	8.70305	8.2891	8.96103	9.45154	8.4939	8.21956	9.08517	9.43166	8.23416	8.79596	9.11514	9.1614	9.40609	9.25609	8.84421	7.9835	7.94457	8.57146	8.68557	9.55171	8.34528	8.98371	7.38656	8.06823	9.45337	8.51348	8.78157	7.55137	8.94823	9.34118	9.07339	7.85119	9.37515
CDK6	12.1671	9.93266	10.6352	12.6271	11.9668	11.3673	11.9668	11.357	12.7319	12.7598	10.8467	11.8808	8.77596	13.1633	12.2707	11.3216	11.2114	8.19464	12.8678	12.6032	9.47352	10.5816	10.4527	12.5034	10.8958	12.5283	11.9766	12.79	11.651	12.4878	12.4113	8.81093	7.67363	10.3385	10.8411	12.8875	9.46659	11.8739	9.4333	7.70567	11.6717	12.4825	11.6652	10.6414	12.7257	12.656	13.0012	11.4093	12.1499
KDSR	9.72039	9.27808	8.6083	9.18175	9.55151	9.23978	9.31522	9.50781	9.17311	9.01801	8.94792	9.24235	8.10408	9.05029	9.20205	9.09863	9.04031	8.44011	9.38187	9.10144	8.22059	9.8367	9.02713	9.24804	9.13054	9.63061	9.51679	9.40457	9.27764	8.97942	9.22685	8.20155	8.68258	8.33074	8.207	9.04439	8.48203	9.09471	7.75957	8.26416	9.24766	9.41542	8.7366	7.94558	8.92304	9.29584	9.55935	8.24382	8.8022
IPO11	10.208	10.0126	8.36322	9.6584	10.325	8.29443	10.0063	10.8302	10.108	9.75764	10.2138	9.52862	8.65599	9.99378	9.75695	8.88781	8.4998	7.97341	10.5017	10.1649	8.44869	8.38632	10.3395	8.74884	8.1514	10.7959	10.1415	9.98884	10.357	10.0474	9.78173	8.38924	7.84597	9.15025	8.62571	9.57897	8.29443	10.2587	8.7124	7.90884	9.73756	10.2104	10.3207	9.66746	11.1015	11.1373	10.6883	9.29192	9.89639
WDR73	8.60041	8.57607	7.71632	8.59377	8.3959	8.66469	8.31665	8.40554	8.55685	8.56353	8.72029	8.28352	7.78864	8.93396	8.39827	9.02225	8.28492	7.84371	8.18183	8.51821	8.03173	7.83635	8.30174	8.44277	8.20714	8.37833	8.84871	8.52918	8.70738	8.53496	8.5586	7.74136	8.1982	7.86613	7.43713	8.81446	8.04955	8.23363	7.18938	7.92557	8.4264	7.93591	8.44531	7.73296	8.13262	8.10799	8.20828	7.15945	8.72062
XPO1	10.7735	11.2031	10.3494	10.8411	10.6105	10.5343	11.1476	10.6559	10.7254	11.2007	10.5496	10.9907	10.061	10.8095	11.0302	10.4574	10.842	9.92906	10.8709	11.0633	10.7178	10.399	10.7692	11.1159	10.5279	10.936	11.1384	11.1544	11.3114	10.8871	11.2437	10.3962	10.2054	10.7452	10.7259	10.7375	10.9228	11.2633	10.4724	9.8051	11.408	10.7942	10.8597	10.649	10.8495	11.751	10.5784	10.0435	10.8997
DIMT1	10.7628	10.3545	9.80341	10.658	10.5107	10.0226	10.2694	10.7401	10.9228	10.725	10.1344	10.474	8.95728	10.9218	10.8264	10.3411	10.1179	9.45214	10.7035	10.7279	9.89915	10.5697	9.98963	10.4351	9.85488	10.685	10.4463	10.685	10.0229	10.7833	10.6241	9.6244	9.4721	9.67727	9.99705	10.927	10.128	10.2049	8.88515	8.93818	10.5776	10.4995	10.2525	9.6259	10.8337	10.4421	10.9856	9.92589	10.6683
SCAP	11.2068	10.3194	10.2694	10.9763	10.4958	10.3194	10.7135	10.6056	10.7288	10.6977	11.1396	10.6741	9.83645	10.8785	10.9531	10.7367	10.2301	9.78951	10.7195	10.7878	10.1892	10.3947	10.5054	10.3678	10.3955	10.8958	11.0697	10.447	10.9495	10.8196	10.558	9.96957	10.4029	10.4636	10.615	10.8302	9.95585	10.7297	9.44487	9.50328	11.0324	10.5537	10.6699	9.89223	10.313	10.6929	10.7567	9.73001	10.9073
IARS2	10.0075	9.88703	10.0137	10.0933	10.03	10.422	10.371	10.0164	10.4053	10.6535	9.69735	10.5111	9.75533	10.3645	10.0602	10.0325	10.0279	9.74778	9.69431	10.0175	9.87086	10.1892	10.1708	9.86828	10.2154	10.2975	10.3344	10.2969	10.5905	10.2858	10.3762	10.2006	9.77991	10.0158	9.89506	10.2468	10.0745	10.2061	9.13474	10.0779	10.363	10.2316	10.2714	8.87676	10.4607	10.0718	10.1078	9.48549	9.98166
LARS2	7.2247	6.94432	6.99886	7.6979	7.37781	6.83474	7.5988	7.25048	7.71712	8.11316	6.60068	7.54093	6.7529	8.01215	8.11157	6.45184	6.94004	6.74101	7.19892	8.18531	7.02458	7.39019	7.53923	7.55237	7.11485	7.57936	7.77559	7.72342	7.44612	7.50009	8.15749	6.82814	6.76492	7.3503	6.8513	7.92	6.91463	8.29469	6.69754	7.07543	7.35151	7.5639	7.71827	7.32281	7.3195	7.77515	7.71559	6.81837	7.56276
YARS2	8.60754	8.31533	8.67971	9.71372	9.0059	8.71012	9.03477	8.61466	9.78463	9.60859	9.07919	9.35211	8.80693	9.63195	9.54271	8.90227	8.59938	7.87093	9.0059	9.59277	8.33464	8.70919	8.75628	9.14392	8.46082	8.69654	9.03837	9.08177	9.40552	9.70609	9.33435	8.83914	8.32298	9.06402	8.81245	9.8279	8.78972	9.90258	8.48758	8.21051	9.04805	9.24029	9.6103	8.80806	9.3428	9.40513	9.11214	8.46651	9.49082
UTP6	9.95532	10.3976	10.012	11.2916	10.4477	10.6891	10.4509	10.3259	10.5246	10.6568	10.6683	10.5496	10.3685	10.6494	10.8709	10.3325	10.2544	9.91342	10.3247	10.6909	9.96759	10.3776	10.4763	10.3259	10.4015	10.2398	10.6202	10.5674	10.868	10.7692	10.6382	10.2516	10.2544	10.4102	10.1626	10.5195	10.5619	10.7204	9.69168	9.98406	10.7292	10.3504	11.2964	9.97283	10.3207	11.1978	10.3298	9.71554	10.7778
TSEN2	8.78754	8.19246	8.07214	8.83058	8.64549	8.46893	8.38713	8.762	8.88827	8.63941	8.08435	8.56279	7.33026	8.89585	8.43122	8.69748	7.71181	7.20459	8.96649	9.16123	7.76794	8.06434	8.32807	7.80075	8.16355	8.70676	8.48685	8.64319	8.7167	8.66261	8.65126	8.31148	7.34692	8.2672	8.20408	9.0727	7.95428	8.66382	7.82492	7.51161	8.80916	8.93719	8.17667	8.15961	8.09851	8.27036	9.16848	8.06775	8.75673
IRF2BP2	9.78762	9.7199	10.39	10.0075	11.0184	11.2185	10.1007	10.6511	10.4607	10.267	9.4491	10.3312	9.39499	10.2707	9.73482	11.2102	10.3124	9.50857	9.81022	9.6926	9.72546	9.06854	9.43431	10.532	10.949	9.68615	9.51896	10.1349	9.96631	9.91949	9.93113	9.92589	9.97283	10.1127	10.7692	10.2842	8.71193	9.60724	8.94075	8.58513	9.28265	9.89426	8.93293	9.23377	9.49104	10.1185	9.68886	11.1476	9.66564
RPUSD4	10.6723	9.65661	9.71462	10.8254	10.5043	9.20987	10.4456	10.4756	10.4463	10.427	10.8234	10.263	9.20806	10.5036	10.3645	9.77005	9.9626	9.19872	10.8319	10.8727	9.52022	9.80732	10.1443	9.84114	9.26188	10.3976	10.7611	10.4969	10.542	10.7061	10.5043	9.76379	10.1051	9.63373	10.1904	10.5604	9.57935	10.0142	9.30647	9.27673	10.3371	10.8365	10.5061	9.6926	10.2645	10.1573	10.5955	9.42953	10.5889
PSMG1	10.1331	9.60724	9.84332	10.1478	9.94144	9.61118	10.3364	9.80095	10.7756	10.6258	9.14282	10.4348	9.50902	10.6658	10.2348	10.012	9.27747	8.82032	10.7487	10.867	9.15294	9.52147	10.0282	9.95585	9.24549	10.2253	10.0653	9.56418	9.64339	10.4951	10.3714	9.32019	8.85053	9.9004	9.81803	10.9092	8.94174	10.6774	9.68912	8.54579	9.63507	10.9877	11.0184	10.6194	10.6431	10.0406	10.5635	9.91265	10.6422
EEF2	13.7751	13.2142	13.0471	14.2612	13.9219	13.4768	13.3561	13.9002	13.4009	13.5552	13.2485	13.2843	11.9547	13.5801	13.6232	13.3195	13.2485	12.464	13.9379	13.8848	13.1847	13.1395	13.3874	13.3874	13.37	13.7751	13.338	13.4469	13.2713	13.8482	13.6995	13.2667	13.68	12.2256	13.5	13.3788	12.946	12.9163	12.7736	13.1149	13.3922	13.6896	13.4424	12.744	13.8633	13.4371	13.8272	12.8333	13.5752
TEX10	9.37876	9.00436	8.19689	9.1072	8.93224	8.14703	8.9385	9.04239	8.99237	9.10631	9.14282	8.75673	7.96961	9.33244	9.28774	8.64074	8.72251	7.72013	9.51739	9.32581	7.93479	8.32626	8.74477	9.45954	7.98204	9.1614	9.22867	9.356	9.13268	9.03855	8.97172	8.10467	7.51112	7.79264	8.46499	9.18767	8.09152	8.35885	8.06158	7.27859	9.43051	9.23548	9.46998	8.41682	9.28547	8.06065	9.01353	8.5592	8.78628
MYB	12.994	10.7232	11.7978	12.9976	12.1915	12.5663	10.7228	12.5168	12.2439	12.0201	12.3277	11.3529	10.2092	12.0632	11.0033	12.7409	12.2753	7.39804	12.6472	12.4138	10.5729	9.65574	10.9684	12.4825	12.4982	12.1936	11.4688	12.7348	12.3885	11.5631	11.357	12.0612	10.1304	12.014	11.7686	12.5634	8.51927	12.558	9.09185	7.32264	11.1318	12.9607	11.4701	10.7959	11.5057	11.0768	12.1586	11.1601	11.5669
ANAPC5	11.2717	11.108	10.9573	11.5518	11.1036	11.256	11.2244	10.948	11.0184	11.2595	11.4284	11.4533	10.4643	11.4395	11.3686	11.2706	11.0099	10.4936	11.256	11.5314	11.1003	10.7787	10.928	11.0346	11.1114	11.1612	11.3332	11.0838	11.5157	11.1768	11.0432	10.548	10.6593	11.0935	10.9218	11.2232	10.6723	11.3712	10.7195	10.1344	11.4842	11.2425	10.9441	11.0601	11.2314	11.159	11.2602	10.3909	11.2682
MTHFD1L	9.2748	8.05899	8.06621	7.95428	8.98089	7.74506	8.94348	8.8168	9.11019	8.33734	8.51191	9.04805	7.46773	9.16796	8.53267	7.82426	7.82539	7.123	8.69719	8.81336	7.58913	8.82743	8.37778	7.82437	7.83112	9.22685	8.42423	9.50698	8.85377	8.06693	8.68557	8.04189	7.74044	8.09174	6.97812	8.91559	7.18932	8.5735	7.41455	6.4899	8.66246	8.79581	7.75771	8.6766	8.87737	7.99018	9.60986	8.02173	8.38334
LSM7	12.4113	11.4885	11.0935	11.4715	12.2413	11.694	11.6091	12.0489	11.8969	11.074	11.7281	11.4162	10.3207	11.7544	11.4231	11.9008	10.716	10.8205	11.8916	12.5086	11.2068	11.5071	11.6153	10.7846	11.3699	12.3299	11.4494	11.2244	11.9099	12.4138	11.4999	10.7434	10.5224	11.0196	11.2007	11.7096	11.2583	11.694	10.3008	10.2286	11.4914	11.7112	11.592	10.8458	12.051	11.6076	12.4693	10.5039	12.1309
DHX15	10.149	10.2148	10.2569	10.0508	10.3534	10.3084	10.4168	10.2932	10.5068	10.6179	9.66474	10.3429	10.1942	10.3528	10.0768	9.88144	10.1538	9.69713	10.4965	10.4813	9.81339	10.0306	10.2689	10.2222	10.2614	10.4599	10.0333	10.5217	10.5454	10.2556	10.4965	10.061	10.0559	10.0945	10.4747	10.5036	10.2416	10.6977	10.2995	9.83847	10.474	10.6658	10.6933	10.5905	10.39	10.3084	10.3735	10.0729	10.3371
LUC7L3	7.39486	8.99324	7.38227	9.07936	9.53036	7.46038	7.53502	9.09572	9.50555	9.31837	7.54624	7.6302	8.0875	9.38887	9.35151	7.5075	9.22102	8.03444	9.53252	8.53064	8.27403	8.36992	9.21413	9.82429	7.4287	8.46412	9.21714	9.63239	8.65833	8.94595	9.6761	8.29912	8.09286	8.74526	9.09863	9.36239	8.88365	8.17629	8.42473	8.05383	9.35711	9.02008	9.76719	8.59469	9.79571	9.42241	10.0568	9.70336	9.10982
NUP133	9.17655	8.61524	8.51151	9.24681	8.94011	8.59718	8.90956	8.78802	9.29684	9.51347	9.0832	9.02308	8.47248	9.23097	9.47722	8.73051	8.86776	8.34323	9.28582	9.13902	8.27495	8.81154	8.95362	8.90861	8.44823	8.88631	9.10504	9.18123	9.3078	9.25061	9.30723	8.68171	8.37387	8.68333	9.02192	9.35361	8.77123	9.27557	8.66442	8.74511	9.06577	9.38168	9.51576	9.4479	9.65553	9.0297	9.16777	9.30336	8.97876
DPH1	6.42671	6.41704	6.75844	6.56603	6.32558	6.56514	6.43571	6.30671	6.45145	6.52567	6.43423	6.63831	6.50387	6.40627	6.52347	6.1883	6.56718	6.47015	6.37561	6.67572	6.49107	6.54946	6.55147	6.5368	6.502	6.41053	6.37237	6.50868	6.38397	6.50619	6.45994	6.40555	6.13746	6.17241	6.34745	6.53063	6.45305	6.49867	6.41892	6.70008	6.43411	6.46342	6.64574	6.50052	6.36165	6.44002	6.3531	6.65813	6.48028
BCS1L	8.96274	9.19579	8.35885	8.98204	8.71502	8.61844	9.04337	8.72547	8.9913	8.76035	9.01322	9.09507	8.44699	9.17441	9.11318	8.70154	8.15578	7.93398	8.93209	9.26425	8.14427	8.55756	9.01568	8.3034	8.45957	8.88059	8.82613	8.90195	9.31244	8.86437	8.80105	8.33193	7.83577	8.82759	8.21331	9.03495	7.74231	9.39499	7.5995	8.04044	9.04285	9.04735	9.07288	8.73366	8.95712	8.74026	9.09342	7.71171	8.93865
RPL12	7.07392	7.05162	6.9307	7.37947	6.95827	7.12184	7.00795	7.21358	6.90549	7.0047	6.8433	7.17626	7.02044	6.8872	6.83986	7.46773	7.04118	6.78446	6.86508	6.7336	6.72519	6.98848	7.01222	6.85316	7.05858	6.88146	6.99878	7.02992	7.0894	7.27654	7.07689	7.07165	6.92633	6.93604	7.09846	7.00687	6.84889	7.11094	7.41322	6.62676	6.79797	7.11628	7.10309	6.97776	7.11405	6.68961	7.11889	7.1	7.20571
MEN1	6.57443	6.50548	6.52782	6.54084	6.6282	6.49783	6.89484	6.6273	6.59509	6.58581	6.68067	6.44786	6.62821	6.66274	6.47332	6.62766	6.60774	6.68824	6.45555	6.57851	6.4959	6.62103	6.39223	6.41059	6.725	6.56818	6.54665	6.60328	6.60538	6.58047	6.61716	6.7277	6.56187	6.47947	6.58213	6.54261	6.59959	6.5663	6.55862	6.49592	6.42581	6.54289	6.59003	6.57032	6.8339	6.74047	6.66938	6.70609	6.87691
MED12	8.9162	8.44249	8.13413	8.74976	8.06111	8.02231	8.5063	8.4582	8.43879	8.42473	9.08675	8.43385	8.49231	8.60129	8.41957	8.53681	8.26525	7.95741	8.21877	8.37222	7.7422	7.86875	8.78425	8.26549	7.71681	8.48272	9.04753	8.13015	8.89264	8.28182	8.56142	7.70208	8.1085	7.94094	8.52817	8.38308	8.20252	8.17794	7.99345	8.24069	8.97621	8.20176	8.24626	8.40868	8.6022	8.29708	8.37859	8.06425	8.39104
NLE1	8.04813	6.96413	7.04019	7.4504	7.3078	6.89669	7.17385	7.30638	7.17224	7.09505	7.59473	7.07484	7.00518	7.30437	7.1038	7.6018	6.82646	7.03153	7.30271	7.25768	6.86161	7.09643	6.86551	7.01565	6.82004	7.58963	7.449	7.43065	7.59426	7.24485	7.20707	7.30211	6.91555	7.24696	7.60258	7.27024	7.05357	7.16678	6.8762	6.79462	7.48315	7.35972	7.08723	7.2037	7.22795	6.73726	7.41168	7.41455	7.21364
DPH5	9.52147	9.1335	8.7552	10.2538	9.86609	8.6224	9.57505	9.89986	9.11318	9.58776	9.00139	9.41046	7.9858	9.37276	9.55151	9.02074	8.87889	8.36101	10.0985	9.89326	8.83423	9.08941	9.45235	9.25027	8.40759	10.0587	9.51818	9.43595	9.19336	9.87529	9.98458	8.72126	8.88953	8.70154	9.52945	9.53166	8.5634	9.16089	8.04343	8.69429	9.28301	9.85929	9.28283	8.56992	9.33263	9.4685	10.2969	8.43968	9.80004
EIF3I	11.7393	11.3228	11.4681	12.0427	11.6478	11.1819	12.0652	11.4901	12.1439	11.58	11.4618	11.8933	10.9073	12.0902	11.5057	11.4494	11.3241	11.0601	11.6702	11.8899	11.3114	11.7263	11.4757	11.0494	11.1396	11.6573	11.4799	11.7799	11.7032	11.8576	12.0222	11.4958	11.2437	11.4298	11.408	11.7255	11.2137	11.7495	11.1912	10.9614	11.5757	11.8365	11.5609	11.3649	11.5445	11.4013	11.7263	10.9573	11.5936
WDR61	10.1125	10.0259	10.4164	10.8086	10.4599	10.4495	10.6774	10.3399	10.7637	10.722	9.79855	10.7228	9.88703	10.7513	10.5808	10.1917	10.0395	9.82994	10.422	10.7314	9.95505	10.415	10.3919	9.72496	10.4102	10.4242	10.2932	10.1559	10.1271	10.5841	10.5689	10.267	9.99626	10.0262	9.90203	10.7367	9.62656	10.4377	10.0092	9.97119	10.0202	10.5351	10.4206	10.4842	10.3997	10.2513	10.7031	9.67905	10.6477
GNL3	7.34473	7.06925	6.93786	7.44174	7.16464	7.26806	7.24747	7.11405	7.1584	7.07354	7.4305	7.25335	6.889	7.37966	7.09792	7.01553	6.86268	6.87453	6.92873	7.03098	6.90816	7.00082	6.90006	6.94021	7.11129	6.95949	7.04396	7.22285	7.01683	6.74945	6.95284	6.95584	6.59479	7.62338	6.8995	7.08195	7.02939	7.4212	6.92583	6.72572	6.96338	6.74703	7.2495	6.78935	6.74369	7.02853	7.03733	6.83032	6.93326
PFAS	9.64339	8.1547	8.50283	8.98089	9.03195	8.29309	9.10703	9.03212	9.16106	8.86193	9.10092	9.6006	7.67916	9.37798	9.13366	8.94011	8.23713	7.26678	9.32657	9.5725	7.87613	8.87156	8.9047	8.36723	8.14903	9.68134	8.99524	9.60368	9.39673	9.16708	9.02308	8.01672	7.78228	8.47698	8.29708	9.54565	7.54797	9.67251	7.8919	6.68328	8.90011	9.52	8.94126	8.88204	9.19066	8.31464	9.98247	8.79367	9.43411
KANSL3	9.55999	9.89939	9.34674	9.50577	9.97613	9.11746	9.66609	9.82552	9.64361	9.97719	9.71372	9.59736	9.05405	9.9521	10.1793	9.18627	9.55587	8.80535	9.73526	10.0224	9.15652	8.89934	9.8289	9.80924	8.9827	9.54021	9.9899	9.48054	9.94193	9.66609	9.99214	8.77366	9.40304	9.62887	9.93724	9.78514	8.99571	9.39884	9.05777	8.73128	10.0593	9.58947	9.67972	9.03962	9.10393	9.8827	9.7293	9.98556	9.90951
POLR1C	10.0025	8.90179	8.95462	9.67703	9.20769	9.01958	9.52632	9.04013	9.12186	9.04303	9.27182	9.56154	8.11979	9.38075	9.17764	9.57386	8.89751	8.27482	9.16936	9.65596	8.9296	8.74224	8.94675	8.9159	8.94724	9.61776	9.13268	9.44083	9.19598	9.29744	9.05761	8.55742	8.85911	8.98755	8.99148	9.40818	8.65049	9.58581	8.22239	7.81279	9.48549	9.20257	9.46457	8.6889	9.01604	8.94611	9.1072	8.95088	9.41192
ERCC2	8.95814	7.8	8.46124	8.71841	8.01648	8.3273	8.27508	8.0768	8.37222	7.86406	9.12668	8.15411	7.55097	8.2943	8.03044	8.95446	7.53274	7.93398	8.09861	8.22239	7.78907	8.06434	7.79349	7.45269	8.03325	8.2245	8.51725	7.90444	8.84578	8.35791	7.89353	8.33087	8.4894	8.33421	8.05993	8.16868	7.71365	8.37046	7.61859	7.70115	8.45202	8.13589	8.08255	7.77262	7.95706	8.18926	7.84912	8.01323	8.312
POP5	9.77844	9.05892	9.4954	10.2791	9.47934	9.57876	9.87987	9.41758	9.99923	9.60391	9.56439	9.97223	9.20223	10.3415	10.255	10.3177	9.5963	8.85835	9.95532	10.2513	9.05659	9.667	9.16832	9.70116	9.16918	9.81363	9.86283	9.84332	9.81653	9.96208	9.89068	9.46786	9.07234	8.30421	9.73504	10.1661	9.04632	10.0069	8.92926	8.16242	9.95843	9.81456	9.64609	9.25079	9.57295	9.93549	9.87236	8.50393	10.1155
GTF3C3	8.81171	9.34259	8.72577	9.39673	9.19653	8.84467	9.17546	9.2117	9.12578	9.34496	8.89365	9.20751	8.75312	9.09846	9.61292	8.99539	9.08393	9.03909	9.27537	9.46998	8.84198	8.71193	9.28926	9.37616	8.82129	9.03837	9.10703	9.19891	9.31079	9.08835	9.38907	8.96004	8.98909	9.09253	9.22192	9.00436	9.10357	9.30103	9.03678	8.90388	9.54314	9.38926	9.48549	9.4674	9.74331	9.32907	9.32581	9.06402	9.10614
CCT2	11.1171	10.5721	10.474	11.2437	11.011	10.1999	10.927	10.889	11.2172	11.273	10.5824	11.0796	9.75786	11.1935	10.8623	10.6096	10.0909	9.52775	11.0356	11.2927	9.82403	10.722	10.6654	10.1561	9.91924	10.8225	10.6121	11.1647	10.9907	11.1819	11.1487	9.95532	9.66973	10.4123	10.4784	11.4054	10.065	11.3489	10.6568	9.39307	10.5017	11.2449	11.387	11.6318	11.2449	10.7018	11.089	10.685	10.855
SYS1	8.0956	8.36014	8.45779	9.17047	8.28156	8.55076	8.62001	8.49275	8.59967	8.45161	8.07119	8.57872	8.13726	8.68304	8.48685	8.15833	8.04686	8.24058	8.7735	8.69899	7.682	8.34944	8.19234	8.65584	8.53993	8.15411	8.39003	7.93468	8.40898	8.80932	8.28598	8.70815	8.75793	8.1697	8.47834	8.40994	8.50676	8.29912	7.42638	8.59113	8.43866	8.45984	8.40941	7.32459	7.82184	8.90291	8.24728	7.34871	8.42133
OSGEP	9.61419	8.76035	8.76732	9.34219	9.41423	9.06419	9.28343	9.18713	9.44024	9.21975	9.38812	9.29336	9.27849	9.44105	9.4822	8.73415	9.20844	8.62629	8.65063	8.83439	8.51179	8.90274	8.6498	8.95138	8.79998	9.43411	9.36165	8.87753	9.49206	9.22702	9.20806	8.43477	8.91243	9.04473	8.87753	9.71531	8.74636	9.44829	8.07325	8.44333	9.31004	8.72837	9.79909	8.69719	9.15407	9.085	9.50513	8.34376	9.03477
METTL3	8.37046	9.27939	8.32465	9.62887	9.63465	8.52725	8.51018	9.40179	9.67276	9.28944	8.1151	8.50238	8.60739	9.48054	9.22031	8.07653	9.08124	8.63473	9.11821	8.92666	8.16629	8.68937	9.24046	9.42018	8.28794	8.68646	8.93143	9.73662	8.76231	8.97893	9.60813	8.84968	7.93141	9.05282	9.09935	9.54897	9.35112	9.10144	8.87201	8.58818	8.70524	9.05438	9.46523	8.91739	8.32937	9.07542	9.77186	7.83502	9.06907
SURF6	9.91671	9.32712	9.2792	10.1977	9.39711	10.2042	9.46638	9.30502	9.76617	9.6573	10.0525	9.67793	8.93362	9.67703	9.91141	10.3266	8.95154	9.07451	9.31947	9.94354	9.20072	9.21189	9.67658	9.22774	9.98696	9.46659	9.51778	9.22936	9.93701	10.0213	9.648	9.29548	8.855	9.04189	9.31467	9.66023	8.9487	9.27729	8.36406	8.43768	9.71896	9.13435	9.71825	8.94936	9.46336	9.12186	9.51778	8.76495	10.029
POLR1B	8.27935	7.60111	7.21157	7.6697	7.62445	7.43828	7.49813	7.80952	7.53842	7.29063	8.4374	7.45823	7.11844	7.8989	7.43586	7.54308	6.83172	6.95603	7.46921	7.63107	7.13326	7.20413	7.68568	7.03685	6.96952	8.15053	7.6537	7.56468	8.21968	7.80127	7.49217	7.20755	6.96413	7.19948	7.2387	7.2736	7.13684	7.28953	7.03075	6.8036	7.98894	7.22734	7.51369	6.62234	7.61489	7.17292	7.72594	6.83705	7.73174
AARS2	8.62404	8.17591	7.87941	8.69059	8.2079	7.92477	8.26537	8.51505	8.16654	8.17715	8.11558	8.33005	8.08995	8.24716	8.33749	7.90476	7.9416	7.44929	8.38308	8.46823	7.90735	7.75648	7.92036	8.03767	7.61439	8.23042	8.15194	8.20548	8.36544	8.6215	8.20507	8.01848	7.57892	8.0847	8.07608	8.1961	7.88198	8.68273	7.89618	7.3239	8.50599	8.35413	8.06123	8.01247	8.22797	7.89157	8.25581	7.24403	8.36406
FARS2	9.65175	8.76683	8.9343	9.57724	9.25364	8.85866	9.88293	9.48117	9.96004	9.81953	9.53503	9.84137	8.25459	9.70981	9.86928	9.43755	9.03837	8.28092	9.66453	9.81653	9.3575	10.7611	8.80901	9.04154	8.83581	9.69168	9.96004	9.44487	9.61162	9.50902	9.76667	8.83708	8.78675	8.81832	9.38207	9.79668	8.50122	9.38755	9.09572	8.04441	9.58358	9.77893	9.41703	9.34025	9.48158	9.26622	9.72496	8.96955	9.50857
CDC123	8.96561	9.07919	9.33317	9.66883	9.56111	9.56089	9.47894	9.48177	9.916	9.76834	9.01553	9.77307	9.60324	9.5914	9.71871	9.39191	9.18085	8.76387	9.42567	9.65885	8.98073	9.18445	9.58796	9.1586	9.47934	9.09542	9.18594	10.0169	9.59316	9.44829	9.68428	9.18877	8.82274	9.63061	9.0382	9.86483	9.04206	10.0383	8.79981	9.20147	9.21303	9.57833	9.6768	9.2263	9.64046	9.6695	9.70179	8.87201	9.40858
GTF3C5	9.77417	9.4721	9.04543	9.31314	8.92486	9.25402	9.48425	8.79822	9.16901	8.98488	10.0361	9.27557	9.3375	9.3611	9.07251	9.11804	8.52832	8.56453	8.82176	9.29684	8.63533	8.60677	9.28828	8.66217	8.89853	9.40264	9.50836	8.75342	9.92642	9.45091	9.09572	8.38744	8.75717	8.40608	8.67064	9.3552	8.51739	9.04239	8.99688	8.35777	9.62062	8.75461	9.20205	9.13618	8.75246	8.99257	8.67675	8.55471	9.20527
CCT7	8.80582	8.3084	9.53649	10.0474	10.1176	9.25345	9.75148	9.88343	10.0593	9.7357	8.28312	10.2468	8.75246	9.72618	9.5963	8.25778	9.31504	8.95712	10.0025	9.65223	8.74353	9.58185	9.25188	9.15078	9.29684	9.76962	8.9904	10.1691	9.0325	9.8225	9.88222	8.9612	7.80424	9.02142	9.18895	10.0619	9.43816	10.3181	9.02124	9.33532	8.49505	10.0904	10.399	9.7881	10.2569	9.16759	10.3174	9.39268	9.70476
GNL2	11.196	10.8978	11.0291	11.2056	11.1328	11.2646	11.2815	11.0453	11.3952	11.159	10.9824	11.3952	10.8577	11.2909	11.4068	11.0447	10.9643	10.7212	11.2079	11.4245	10.8736	11.0992	10.8264	10.865	11.3332	10.8365	11.0162	11.2879	11.0447	11.2682	11.1854	10.8411	10.85	11.0957	10.8486	11.3489	11.0044	11.1294	10.6601	10.548	10.9405	11.159	11.3421	10.8402	11.0021	11.1819	11.1533	10.3675	11.2031
RPS5	13.6515	13.4424	13.3333	14.473	14.2672	13.7859	14.0999	14.2672	13.9379	13.9759	13.7494	14.0999	12.544	14.1175	13.9869	13.8681	13.6656	12.9648	14.473	14.2672	13.5462	13.9379	13.8016	13.9379	13.3286	14.215	13.6611	14.2558	13.9002	14.3476	14.3368	13.0128	12.5339	13.1191	13.6043	14.2496	13.8065	14.0091	13.2011	12.464	13.6232	14.3533	14.2731	14.1175	14.3422	13.817	14.3594	13.1149	14.2321
WDR92	7.98862	8.26323	7.66788	8.56011	8.12902	7.99545	8.25474	7.93209	8.36761	8.46412	8.1484	8.27049	7.75073	8.27378	8.03044	8.05237	7.92579	7.78748	7.90509	8.45736	7.49462	7.94137	8.22275	8.25016	7.70402	7.87195	8.00516	8.28611	8.37033	8.68922	8.20777	7.76987	7.05009	8.14957	8.41581	8.53093	7.70648	8.64652	7.31991	7.83208	7.56571	8.13889	8.43094	8.20354	7.89136	8.37222	8.11989	7.00039	8.72126
DHX33	9.10144	8.218	8.25677	8.46823	8.87489	8.18828	8.71752	8.78173	8.83074	8.51279	8.2899	8.81755	8.33827	8.74976	8.63032	8.28976	7.94387	8.10799	8.94042	8.95479	7.79277	8.03337	8.23442	7.94992	8.17071	9.05607	8.41241	8.80504	8.42788	8.83661	8.48203	7.80401	7.8656	8.23093	8.23942	8.87753	8.02789	8.61711	8.11654	7.94823	8.29067	8.82563	8.55345	8.32152	8.93783	8.03337	9.17047	8.29653	8.69685
RABIF	6.77008	6.82021	6.9307	7.30032	6.61874	6.85687	6.64682	6.84707	6.7842	6.83883	6.73346	7.08629	6.88374	6.70127	6.92583	6.84254	6.82646	7.18502	7.1529	7.16882	6.83958	7.0525	6.94351	6.90584	6.87991	6.78923	7.1698	6.50971	6.98868	6.70779	6.86884	6.77884	6.68599	6.51308	6.67787	6.60711	6.9481	6.90879	6.66454	6.8694	7.01292	6.86154	6.9502	6.69135	7.32778	7.06521	6.78909	6.3666	6.94283
POLR3H	6.39711	6.21058	6.37775	6.30083	6.32401	6.36043	6.35331	6.45897	6.35016	6.41327	6.29842	6.37411	6.38839	6.30273	6.37156	6.37332	6.344	6.25199	6.25336	6.39651	6.17768	6.33723	6.21822	6.4807	6.39727	6.28195	6.34902	6.26595	6.3171	6.26723	6.35205	6.43535	6.37884	6.30813	6.24315	6.3977	6.41807	6.55821	6.53329	6.31991	6.30145	6.40824	6.29147	6.22136	6.10919	6.34886	6.41852	6.47063	6.38023
AHCY	11.0207	8.95593	11.0421	11.8418	10.3474	10.7359	11.487	10.3001	11.1785	10.8365	10.8132	11.58	9.44165	11.1889	10.7314	10.3508	9.59586	9.25913	11.5548	11.675	9.57724	10.625	10.0751	8.98536	10.7324	11.4999	11.1069	10.8449	11.24	11.5199	10.9553	10.9171	9.61096	10.0701	9.34758	11.3203	9.77164	11.1739	9.46479	9.06066	10.5068	11.4506	11.3165	10.0458	11.3818	9.87382	11.222	10.2639	11.4205
GPN2	9.30296	9.58691	8.84295	9.14189	9.13233	8.84012	9.19471	9.21696	9.2517	9.10786	9.78859	9.0997	8.4301	9.13758	9.4329	8.88683	8.81401	8.87171	9.14741	9.26883	9.08412	8.39897	9.27017	9.17995	8.53993	9.11214	9.71755	8.72899	9.63719	9.72039	9.52945	8.83439	9.55109	8.75793	9.48016	9.179	9.3952	8.95831	8.84626	8.60114	9.81551	8.91637	9.44288	8.79791	9.10234	9.53036	9.10109	8.402	9.30199
RPL31	13.8423	14.059	13.9379	14.5709	14.7151	14.0254	14.3533	14.5255	14.5936	14.2909	13.6181	14.1054	13.6704	14.4897	14.4962	13.9274	14.2321	13.7099	14.514	14.1578	13.8423	14.3594	14.4115	14.3533	13.6564	14.2731	13.8848	14.3308	14.065	14.5594	14.5536	13.9978	13.8633	13.9537	14.2036	14.6503	14.0199	14.2266	13.6089	14.065	14.1232	14.3132	14.6392	13.853	14.3827	13.8951	14.4234	13.5654	14.3197
SRSF1	11.8933	10.999	10.939	11.0399	11.3114	10.7367	11.4438	11.1499	11.6138	11.6333	11.3705	11.4245	11.074	11.6605	11.4521	10.6105	11.2633	10.7401	11.5157	11.6955	10.6273	11.2866	11.1226	11.196	10.926	11.2497	11.6183	11.6168	11.357	11.4901	11.3421	11.1226	11.0021	11.1728	11.027	11.6462	10.9947	11.6091	11.267	10.5217	11.5359	11.7346	11.4646	11.5772	11.2056	11.1092	11.3041	10.6194	11.3864
GTF2H4	9.90768	8.90765	8.58205	8.92273	8.92192	8.16616	8.86839	8.83692	8.84641	8.86467	9.56728	8.88781	8.53308	8.90244	8.89429	8.95446	8.63277	8.20479	8.67745	8.46301	8.20649	8.51982	8.8244	8.53767	8.06834	9.73393	9.34515	8.85835	9.45933	8.65094	8.94465	8.38605	8.65395	8.55742	8.47044	8.52741	8.13086	8.75489	8.36252	8.01424	9.41443	8.92321	8.80488	8.55586	8.82661	8.65599	9.19834	8.7877	8.568
PPAN	8.63955	6.65064	7.09157	8.23799	7.37297	7.57741	7.39331	7.34871	7.38202	7.52218	8.55076	7.3063	6.56638	7.67879	7.44716	7.09851	6.96679	6.40521	7.74343	7.82897	6.83309	7.14557	7.1635	7.10284	7.45178	8.00979	7.93701	7.51976	8.55556	7.55419	7.42096	6.63443	6.61816	6.92707	7.26721	7.99497	7.01553	7.61085	6.52704	6.23337	7.86157	7.328	7.65027	6.94371	6.92062	6.85773	7.64657	6.6445	7.60132
MRPL9	8.32518	7.87185	7.86093	8.20962	7.95393	7.82473	8.14791	7.84718	8.11367	8.42473	8.10924	8.30772	7.57438	8.24382	8.06403	8.02827	7.85119	7.80446	8.20166	8.56482	8.27255	8.05642	8.03325	8.35927	7.86966	8.5233	8.35135	8.16616	8.19155	8.30447	8.52067	7.88281	8.10238	8.07228	8.04544	8.1312	7.61074	8.47114	7.91281	7.49849	8.13038	8.36628	8.28264	8.22239	8.58951	8.19897	8.27338	7.73287	8.15321
CSTF3	8.92009	8.42225	7.60497	8.43893	8.97977	7.17524	8.24978	8.69089	9.15061	8.71311	7.78803	7.92058	8.05079	9.00505	8.74715	7.47135	8.36802	7.29484	8.95814	8.44438	7.75575	8.82176	8.51821	9.0619	7.35402	9.45091	8.72297	9.18194	8.40281	8.46893	9.05405	8.07979	8.12976	8.26549	8.03518	9.14531	8.0069	8.52067	8.03349	7.60392	8.71384	8.67836	8.77895	8.58483	9.068	8.58556	9.59253	8.69884	8.46437
GART	10.152	9.11055	9.52107	9.82101	9.59779	9.10179	9.86382	9.46137	9.94432	10.0712	10.1691	9.87086	9.17823	9.81701	9.90307	9.38849	9.02208	8.71149	9.65491	10.3976	9.07635	9.39786	9.70565	8.80407	9.15736	10.0895	10.0797	9.22031	10.3983	10.0579	9.90357	9.68275	8.94758	9.83317	9.17029	10.0131	9.21842	10.5232	9.93939	8.60875	9.86536	10.2645	9.97283	10.1967	9.85415	9.9386	10.2061	9.62217	10.2253
NOP56	8.48428	7.85029	7.91629	7.98689	8.15554	8.21331	8.10572	8.10653	8.31968	7.92881	8.1777	8.34774	7.62496	8.34007	8.26165	8.72142	7.56926	7.92789	8.5395	8.60261	7.82629	7.85243	8.11193	7.91482	8.3855	8.25459	8.40239	8.66808	8.38106	8.58259	8.24572	7.92	7.67067	8.34477	8.41076	8.73888	8.36351	9.20692	7.70927	7.7064	8.52932	9.04735	8.73323	8.43122	8.81954	8.45091	8.9453	8.50733	8.9556
MARS2	7.31403	6.95439	7.2892	8.05609	7.54532	7.28499	7.50381	7.81378	7.82919	7.80842	7.35254	7.33647	7.01055	7.97158	7.90906	6.78708	7.42786	7.09898	7.92316	8.19636	7.2389	7.27853	7.25774	7.6771	7.01257	7.62516	7.49082	7.94069	7.72399	8.24662	7.89744	7.38089	6.78724	7.56714	7.85811	7.92362	7.34022	7.96731	7.04276	6.68768	7.63037	8.06846	7.77792	7.31386	7.69587	8.00587	7.6699	7.25631	8.09547
ENO1	14.2558	14.2439	14.1519	13.7099	14.0536	13.9159	14.1806	14.2378	13.8423	13.8897	13.9159	14.0884	14.6392	14.3132	14.3651	13.7443	13.9537	13.2576	13.9159	13.8423	13.009	13.7601	14.1175	13.68	14.297	14.766	13.5896	14.4049	13.9869	13.7099	13.7859	14.2378	13.8065	14.5594	13.338	13.7702	13.1799	14.9913	12.2979	13.8681	13.8368	13.97	13.8633	12.2413	13.9591	14.4397	14.789	12.7536	13.5896
METTL16	7.89385	7.4035	7.05648	7.43099	7.32257	7.28431	7.37273	7.57419	7.67721	7.46057	7.90054	7.37872	6.88066	7.54598	7.40762	6.58658	7.21175	7.20117	7.49155	7.37181	7.3796	7.37044	7.23903	7.49682	7.14834	7.43287	7.51682	7.2061	7.62577	7.51442	7.59482	7.08654	7.31456	6.62523	7.09094	7.52192	7.39043	7.20236	6.70031	7.00705	7.57869	7.29857	7.14469	6.71384	7.13012	7.36234	7.359	6.53351	7.21014
RPAP1	8.1269	7.78558	7.49893	7.99138	7.72665	7.10764	7.62701	7.85243	7.56285	7.73085	8.03588	7.47298	7.25853	7.73537	7.69964	6.96431	7.31942	7.31685	7.58126	7.83042	7.26251	7.48908	7.96491	7.50212	7.47153	7.82618	8.40514	7.75855	8.23725	7.53868	7.79005	7.60061	7.81917	7.07553	7.46944	7.562	7.03706	7.68423	6.56731	7.61017	8.06244	7.57076	7.50073	6.78428	7.71304	7.48483	7.77683	6.52492	7.60667
PPCDC	6.35661	6.40047	6.19347	6.36279	6.41592	6.28343	6.35216	6.54537	6.42211	6.24542	6.29577	6.2768	6.29665	6.34606	6.58094	6.13659	6.35918	6.14864	6.28022	6.46666	6.25278	6.25042	6.35381	6.40715	6.2335	6.20047	6.34251	6.49212	6.5415	6.40889	6.48622	6.36144	6.32559	6.36643	6.2407	6.38911	6.39448	6.3036	6.40589	6.25718	6.81733	6.18515	6.51981	6.29453	6.30667	6.34056	6.59771	6.30547	6.35731
STAG2	8.28403	9.11858	8.95593	9.57465	9.30372	8.86824	9.27017	9.48117	9.33551	9.68983	8.29443	9.28074	9.20599	9.17938	9.59841	8.69982	8.7648	9.05857	9.76667	9.21766	9.20205	9.22952	9.40457	8.7236	8.68673	9.23042	8.96238	8.38879	9.07044	9.57072	9.39945	9.15987	8.72745	8.76403	9.43816	9.29514	9.59443	9.28437	10.2304	9.51917	9.19488	9.85706	9.44829	10.1127	9.47015	9.48257	9.38483	10.2018	9.34418
TBCC	8.91944	9.02731	8.2269	8.4637	8.39897	8.02706	8.62001	8.669	8.66775	8.41341	8.19103	8.65862	8.00862	8.64713	8.7932	8.29171	8.36461	7.78094	8.34555	8.83104	7.87382	7.92163	7.90318	8.76875	7.99698	9.1646	8.17269	8.4568	8.1673	9.23117	8.56296	8.01133	8.14139	7.83623	8.43108	8.26232	8.01107	7.94432	7.64883	8.05066	8.46399	7.87941	8.54741	8.06183	8.47821	9.01234	8.16982	7.79372	8.64878
SENP6	9.16512	9.59586	9.12455	10.3728	9.71804	10.831	9.46809	9.53568	9.50902	9.53359	8.69044	9.32561	8.92731	9.24199	9.46563	10.3243	9.11943	9.0283	9.12274	9.33167	9.16901	9.10964	9.21208	9.3583	10.3693	9.46457	9.07415	9.46336	9.13834	9.53672	9.58712	8.96756	9.04473	8.82455	9.10823	9.42934	9.04067	8.73478	8.87753	8.89515	9.56649	9.19653	9.3952	9.11533	9.39089	9.0363	9.43816	8.9576	9.5742
IMP3	11.0796	10.9957	10.754	11.7427	11.3649	11.1808	11.1114	11.3421	11.592	11.1323	11.2232	11.267	10.429	11.6861	11.7263	11.5486	11.1796	10.8151	11.4284	12.0181	11.1996	10.9916	11.1288	11.6397	11.1624	10.7392	11.1102	11.5255	11.0628	11.9902	11.3474	11.073	10.4434	10.8938	11.6412	11.5501	11.1294	11.1092	10.5761	10.4413	10.9957	11.3845	11.4771	11.0686	11.4367	11.4298	11.5905	10.558	11.8969
UPF2	7.12847	7.22434	6.89429	7.10385	7.10899	6.64093	6.54921	6.67506	6.71657	6.88628	6.94553	6.78534	6.9733	6.9629	6.7241	6.72605	6.91645	7.12123	6.79763	6.98031	6.75678	6.64871	6.8212	7.23533	6.58119	6.77533	7.08418	7.40209	6.94319	6.8036	7.05437	6.82676	6.74043	6.90268	6.76367	6.77611	6.83858	6.94532	6.67843	7.00166	6.72516	6.658	6.75122	6.68621	6.80631	6.74814	6.9413	6.55807	6.79704
PRMT1	6.49278	6.24334	6.49373	6.70622	6.64231	6.50471	6.47271	6.66066	6.81889	6.63282	6.34203	6.60478	6.24676	6.77713	6.97765	6.2569	6.40367	6.36562	6.70237	6.58337	6.39973	6.59395	6.43885	6.4807	6.32027	6.82709	6.44706	6.46657	6.43097	6.86278	6.5321	6.32633	6.09849	6.28063	6.36562	6.62306	6.63664	6.51575	6.27936	6.31688	6.51781	6.44087	7.07597	6.3593	6.47896	6.5467	6.83511	6.34589	6.7399
SNRNP70	7.43108	6.92472	6.83572	7.08583	7.21751	7.17646	6.71071	7.43458	7.56974	6.74988	6.65783	6.93945	6.68487	6.87162	7.22329	6.2757	6.85856	6.70889	6.87754	6.4203	6.68717	6.6373	6.44367	7.24041	7.35503	7.50127	7.25202	6.50296	7.09363	7.17088	6.50714	6.45409	6.84955	6.73085	6.50855	6.98589	7.32678	6.99217	6.38112	6.62964	7.58183	6.32759	7.26927	6.29533	6.42539	6.52251	6.7523	6.22365	6.89675
SARS2	9.97009	8.25778	9.43011	9.60186	8.64434	9.47702	10.0522	8.47863	9.87482	9.97365	9.92455	10.3103	8.72391	10.0197	9.38697	9.47683	9.08177	8.14853	9.42101	9.91393	8.7932	9.46786	9.08249	8.20763	9.38423	9.55003	10.4769	9.59401	9.48756	9.54692	10.2197	9.2748	9.75484	8.74208	8.95814	10.2074	8.14916	8.98455	8.74259	8.28871	9.62701	9.63418	9.40416	8.90683	9.00921	8.55267	9.24934	8.15821	9.54939
CCT4	8.12615	7.2729	7.31806	7.76139	7.63774	7.09482	7.63986	7.79659	7.87105	7.87039	7.78907	7.6337	7.16786	8.02924	7.78677	6.76081	7.46499	7.26306	8.22173	8.33775	7.54396	7.59301	7.42521	7.66759	7.3753	8.0372	7.91459	7.90522	7.96072	7.95299	7.5726	7.30026	7.22818	7.59822	7.3656	8.08003	7.47092	8.31491	6.88217	6.7732	7.71044	8.02586	8.21664	7.68638	7.89353	7.90328	8.20923	7.29229	7.86781
NOP2	6.49758	6.34871	6.37609	6.30002	6.35041	6.37061	6.42536	6.39093	6.30685	6.33394	6.45929	6.33919	6.29372	6.34705	6.21135	6.07845	6.322	6.25776	6.27548	6.2256	6.16267	6.11963	6.13924	6.21613	6.20519	6.58537	6.2433	6.38195	6.32868	6.35495	6.43664	6.27047	6.42513	6.35086	6.27481	6.39866	6.37597	6.33884	6.40354	6.37054	6.5948	6.28169	6.3833	6.32771	6.37748	6.41386	6.53597	6.53212	6.34379
COQ5	10.0751	9.96421	10.0229	10.716	9.95642	9.68839	10.083	9.78057	10.3919	10.7905	9.76428	10.1236	9.98084	10.5457	10.735	9.76403	9.80341	9.69778	10.2092	10.4109	9.45358	9.84282	10.1631	9.9717	9.60164	9.97119	10.4686	10.3474	9.9899	10.236	10.6453	10.1313	9.9056	10.2348	9.82698	10.6538	9.64949	10.5381	9.26774	10.1101	10.1437	10.4716	10.2832	9.57724	10.1852	10.4798	10.2666	9.47228	10.3501
EBNA1BP2	11.1671	9.8809	10.5039	10.7995	11.0291	10.58	11.0233	10.7204	11.1476	11.1003	10.4442	11.2292	9.82352	11.4338	10.7168	10.8264	10.2975	9.89479	11.086	11.2815	10.272	10.6815	10.1787	10.0306	10.3856	10.9553	10.696	11.0969	10.6233	10.8699	10.6875	10.1344	9.66072	10.3916	10.183	11.273	9.85189	11.1214	10.4658	9.6068	10.4643	11.3065	10.9006	11.0484	10.7637	10.3812	11.1728	10.1019	10.8675
PPWD1	7.88302	8.75295	8.30393	9.05504	9.17919	8.4754	8.5408	8.60497	8.95211	8.85362	8.04057	8.67115	8.34323	8.53179	8.83581	7.95662	8.65878	8.47218	8.64087	8.56155	8.3921	8.27204	8.74684	8.63443	8.30485	8.26246	8.59497	8.45161	8.91125	8.71149	8.80791	8.51204	8.51806	8.59127	8.76573	8.85298	8.82	8.76449	8.32049	8.33005	9.06696	8.53623	8.96475	8.58404	8.68874	8.97311	8.78565	8.51589	8.9042
SRP72	9.4057	8.71948	8.9781	9.43451	9.41873	9.15348	9.40137	9.34064	9.31467	9.33114	8.8582	9.32945	8.16265	9.23834	9.07357	9.15804	9.0997	8.73415	9.6146	9.49868	8.90355	9.2746	8.92436	9.21322	9.07305	9.48756	9.18069	9.56937	8.96389	9.30138	9.40099	8.91493	9.17843	9.0127	9.01322	9.41192	8.67494	9.33283	8.93734	8.5371	9.10504	9.80416	9.20312	9.40921	9.56154	8.97638	9.63615	8.85926	9.03598
CPSF6	6.68002	6.49154	6.46536	6.45401	6.82611	6.57686	7.1257	6.58121	6.9797	6.88262	6.37288	6.87682	6.40184	6.49441	7.09223	6.40521	6.54408	6.32041	6.89372	7.01346	6.39707	6.99718	6.48727	6.60941	6.76854	6.89923	6.74921	6.64997	6.6035	6.63529	6.54168	6.5419	6.41084	6.36473	6.57091	6.97502	6.57714	6.84543	6.43957	6.54486	6.67242	6.99801	7.07943	6.87337	6.83883	6.53295	6.95551	6.28022	6.56577
NUP93	10.1722	8.78381	9.52653	9.3956	9.40026	9.52484	9.71733	9.34259	9.52862	9.6385	9.84641	9.8969	9.31522	9.55786	9.47873	9.11126	9.49246	9.08675	9.6293	9.44948	8.87201	9.73941	9.31927	9.35131	9.45316	9.59012	9.76058	9.80004	9.75807	9.57317	9.51199	9.46563	9.74917	9.33435	9.19283	9.54857	9.3043	9.76912	9.47976	8.96937	9.35639	9.96759	9.4822	9.75807	9.23023	9.30391	9.42915	8.80376	9.46099
CDC16	10.0069	10.4318	9.3583	10.1078	9.91554	9.58339	9.73074	9.98829	9.97223	10.1443	10.1167	9.57767	9.23978	10.0695	10.0922	9.83894	10.5978	9.59714	9.91497	9.87835	9.98613	9.54518	9.99487	10.7288	9.3575	10.1855	10.447	10.6138	10.4297	10.0678	10.0701	9.56856	9.58399	9.80147	9.82352	10.157	9.84236	9.72039	10.3133	9.42323	10.8328	9.92169	10.1478	10.4893	10.0968	10.2992	9.90332	10.4943	10.0813
CIAO1	9.13092	8.92352	8.81352	8.93094	9.09253	8.72312	8.83849	8.95496	9.08568	8.76403	8.81632	8.57607	8.27495	8.96885	9.03786	8.71428	8.68199	8.91895	8.93765	8.85708	8.46205	8.64074	8.79175	8.7401	8.5328	9.38304	8.90941	8.98504	9.31407	9.02107	8.64713	8.402	8.93362	8.61885	9.34674	8.96525	8.79397	8.75037	8.32206	8.78927	9.40589	8.80837	8.98336	8.27269	8.69839	8.54378	8.98705	8.51279	9.03129
HSPA9	11.7678	10.3955	10.7915	11.1716	10.9743	10.8264	11.2484	10.8605	10.8458	11.5092	11.3778	11.216	10.3842	11.1384	11.222	10.6398	10.9703	9.90817	10.9199	11.3153	10.7558	10.8871	10.6601	10.4951	11.1047	11.2766	11.2314	11.4013	11.4311	11.0601	10.9723	10.8514	10.8051	10.7928	10.7288	11.1328	10.5165	11.5127	10.4621	9.67321	11.1026	11.4338	10.8908	10.8528	11.3084	11.267	11.2639	10.7761	11.0676
EARS2	7.62071	7.07076	7.43307	8.13851	7.9185	7.40962	7.65619	7.71848	8.10962	7.97982	7.82246	7.46542	6.7621	8.02982	7.76576	7.21698	7.36566	7.16604	7.80678	8.02137	7.31658	7.68463	7.30746	7.32264	7.21169	7.55712	7.80797	7.97486	8.15373	7.64697	7.77652	7.34195	6.88018	7.91977	7.55818	8.09573	7.39224	8.49746	7.24613	6.76432	7.77284	7.89595	7.9731	7.69726	7.73308	7.96847	7.98882	7.71171	8.0291
CEBPA	11.4205	10.2098	11.7	11.3127	10.5737	12.3253	10.9441	9.90455	11.235	11.0664	11.9471	11.3053	11.0442	11.1624	11.3818	11.7994	10.1349	10.4119	11.7297	11.175	10.4647	9.53458	10.3474	10.4973	12.4932	9.63418	11.7247	10.0729	12.0181	11.0044	11.5458	11.135	11.6984	10.947	9.20527	11.2951	10.2832	11.3764	9.07685	10.7861	11.6876	11.7129	9.25061	7.81017	9.75807	10.701	9.33372	10.3221	10.7144
MED17	6.3229	6.30669	6.23257	6.41722	6.24589	6.16458	6.30307	6.36364	6.38848	6.53583	6.1946	6.29056	6.20101	6.41045	6.54062	6.16586	6.25609	6.35162	6.33267	6.83428	6.40233	6.43156	6.44258	6.4671	6.39112	6.32127	6.38506	6.34699	6.20471	6.42596	6.45367	6.2402	6.08944	6.27117	6.31862	6.32583	6.44541	6.53302	6.39807	6.22719	6.20822	6.26868	6.36361	6.29162	6.34489	6.3981	6.2296	6.34275	6.55143
FAM210A	6.84685	6.87047	7.2823	7.65556	7.54198	7.32159	7.52281	7.59966	7.80117	7.38067	6.73786	7.67233	7.01189	7.87195	7.41624	6.50389	7.39356	6.84766	7.33374	7.41912	6.71977	7.1786	7.09879	7.58882	7.37638	7.36459	7.06604	7.97224	7.08786	7.84532	7.69839	7.05895	6.65783	6.75996	6.90434	8.03803	7.63068	7.90088	7.36807	7.2369	7.2113	7.62042	7.48256	6.81446	7.28787	7.69662	7.33741	6.76644	7.66695
DAD1	11.3127	11.8117	11.8451	13.24	11.4591	12.2802	11.796	11.5889	12.5255	12.1936	11.8539	12.0061	12.1803	12.5802	11.8614	13.3744	11.7816	11.8255	12.2642	12.7769	11.7904	11.7297	12.0652	11.9648	11.7694	11.3241	11.5402	11.5968	12.1499	12.2991	12.1309	11.787	11.0291	12.4746	11.7978	12.3588	12.0804	12.4825	11.7694	12.0262	11.3751	12.1692	12.3787	11.5387	11.4972	11.8418	11.7748	11.4612	12.4452
EIF3D	12.3107	11.7281	11.4149	12.4693	12.0781	11.0796	11.6781	12.2256	11.7764	11.7764	12.1239	11.5968	11.1464	11.9687	11.8046	11.7247	12.0469	11.1996	12.3663	12.051	11.5846	11.8665	11.6652	12.1866	11.1568	11.9744	11.919	12.4476	12.0469	11.9884	11.8188	11.6333	12.4719	11.0817	12.1003	11.718	11.3371	11.3102	11.1237	11.2244	11.7764	12.0121	11.6796	11.1396	11.9547	11.5683	12.0181	10.999	11.7495
CEBPZ	11.0935	10.7487	10.0169	10.7069	10.8383	10.1212	10.5405	10.7841	10.9441	10.7915	11.0957	10.5729	9.85975	10.77	10.8765	10.5435	10.2578	9.89172	10.9907	10.9044	10.6494	10.49	10.4263	10.5542	9.86081	10.6667	10.6049	10.7152	10.9824	10.8795	10.6977	10.0092	10.236	10.4628	10.7341	10.9804	10.879	11.0827	10.3693	9.88501	10.9634	10.9161	11.0291	10.8495	10.8069	10.7279	11.0655	10.3994	10.8614
CNOT2	9.79758	10.3577	10.155	10.0627	10.3042	9.72882	10.0559	10.0169	10.1277	10.3124	9.9056	10.0715	9.87961	10.1685	10.3146	9.70116	10.2733	9.80487	10.12	9.98247	9.82479	9.69301	9.91393	10.3604	9.6195	10.1702	9.92721	10.2279	10.2932	10.1484	10.2104	9.93626	10.2027	9.51778	10.1805	10.1432	9.60438	9.67521	9.75649	9.69118	10.2104	9.87987	10.2926	9.79238	10.1048	10.155	9.7933	9.7192	9.94354
USP5	10.6438	9.27673	9.73255	9.94895	9.66431	9.6068	9.92536	9.71643	10.3234	9.81363	10.5588	10.1265	9.6743	10.3756	9.97872	9.7178	9.58062	9.50068	9.71804	10.0919	9.58712	9.97693	9.70761	9.32983	9.73185	10.1331	10.5792	9.81267	10.4377	9.9658	10.1461	9.59076	9.9004	9.73416	9.78565	10.208	9.52755	10.0325	9.99516	9.41173	10.3749	9.71665	10.1212	10.1203	9.83871	9.73662	9.95695	8.96685	10.1366
CSNK1A1	6.91896	7.15462	7.3878	7.02909	7.09926	7.43378	7.43818	7.37264	7.18417	6.86633	7.16749	7.16458	7.25997	7.1419	7.06536	6.68357	7.41727	7.27717	7.02287	7.22178	7.26251	7.24731	7.19247	7.41727	7.54797	7.46284	7.418	7.61336	7.06773	7.11883	7.21112	7.51496	7.43532	7.00671	7.02309	7.28492	7.15006	7.25307	7.20748	7.4903	7.14867	7.28499	7.33094	7.33039	7.6609	6.97422	7.435	7.70137	7.2516
OGT	10.9521	11.8028	9.54608	10.9121	11.5057	9.45133	10.6194	11.3253	11.0719	11.088	11.4272	9.90693	9.86828	11.2148	11.0719	10.0086	11.3096	9.94513	11.2778	10.9441	10.7924	10.3295	11.1948	11.8135	9.14392	11.3357	11.7834	11.2226	11.635	10.6186	11.3832	10.5705	10.816	10.6049	11.5205	10.8122	10.7086	9.87033	10.6617	9.60859	12.0913	10.5721	11.0346	10.5416	10.9209	11.4367	11.2657	11.2356	10.9331
KPNB1	11.4395	11.2326	11.2939	11.5757	11.7527	10.8173	11.919	11.7427	11.8916	11.8665	11.0505	11.9025	11.2583	12.1174	11.8399	11.0033	11.448	11.3345	11.5299	11.8864	11.202	10.9634	11.718	11.5473	10.8523	11.8063	11.4785	11.9063	11.4411	11.7834	11.6955	11.1841	11.0844	11.3345	11.3279	12.1519	11.4298	11.7978	11.4176	11.3937	11.6493	11.6428	11.7112	11.6	12.2207	11.3191	11.8782	11.1069	11.7943
GRWD1	6.42967	6.38981	6.43879	6.41293	6.40041	6.38424	6.35752	6.34979	6.2316	6.28128	6.21629	6.29443	6.34701	6.14851	6.30488	6.22861	6.24372	6.30706	6.50621	6.36573	6.28368	6.37837	6.18189	6.42879	6.37909	6.45962	6.35641	6.30859	6.36296	6.19638	6.31905	6.2975	6.29727	6.38598	6.34672	6.29503	6.24855	6.2406	6.30693	6.29831	6.41015	6.39747	6.27889	6.45449	6.41784	6.47143	6.46372	6.27394	6.32681
FBL	12.0181	10.0898	10.4965	12.0891	11.6091	10.7915	11.2778	11.9321	11.087	11.24	11.4494	11.0664	9.54356	11.4162	11.2114	11.3845	10.9351	9.6469	12.0715	11.6969	10.6431	11.1379	10.8948	10.939	10.6162	11.6318	11.7263	11.4799	11.3	11.7559	11.4121	10.5068	10.4116	10.5816	11.19	11.4367	9.98111	11.1612	10.0069	9.61733	11.0368	11.9902	10.951	10.9814	11.7032	10.4672	11.6138	10.6356	11.5027
POLR3A	9.16741	8.36748	7.99805	8.29708	8.25016	8.01717	8.44095	8.49068	8.29899	8.46165	9.43229	8.11967	8.21992	8.60205	8.53194	8.68966	7.81223	8.08921	8.32413	8.46881	8.06997	8.12318	8.43385	8.11917	7.84381	8.64245	9.12402	8.338	9.08724	8.27191	8.22773	8.20456	8.62303	8.05003	8.42423	8.40956	8.14552	8.38961	8.27204	8.17994	9.36297	8.1773	8.43331	8.23968	8.05408	8.28312	8.31786	7.70392	8.46976
NHLRC2	7.84642	8.15222	8.15602	8.45077	8.16741	7.87416	8.9162	8.01778	8.11872	8.69193	8.05923	9.09395	8.36322	8.39334	9.07451	8.12839	8.51968	7.63604	8.12367	8.3917	7.92114	8.3214	7.41329	9.09342	7.73829	7.7861	8.19363	8.33328	7.65363	9.02485	8.56771	7.89294	8.42049	7.96209	8.65955	8.33588	7.83332	8.0291	8.14766	7.82758	8.87737	7.98843	8.32992	8.03902	7.47126	8.51954	7.32005	7.95208	8.73293
MRPS23	8.266	7.98409	8.50252	8.61493	8.45333	8.10396	8.21548	8.01456	8.5869	8.33114	8.19557	8.46962	8.0291	8.40912	8.30014	8.21943	8.17643	7.84204	8.29723	8.53239	8.00807	8.13289	8.17492	7.82161	7.98506	8.07666	8.03218	8.60677	8.49661	8.41567	8.35999	8.42211	8.37722	8.32337	8.29585	8.6095	8.23429	8.88716	8.01943	8.34502	8.0656	8.5621	8.79918	8.18582	8.05175	8.37427	8.09337	7.64006	8.56642
CDC37	12.4664	12.8365	12.2621	12.5889	12.4189	12.4011	12.5693	12.4189	12.3885	12.5142	12.9721	12.6415	13.1799	12.7409	12.8029	12.2413	12.5549	12.2207	12.3787	12.2187	12.154	12.3764	12.3369	12.3299	12.4825	12.3861	12.3688	12.6271	12.698	12.4852	12.2485	12.1195	12.5389	12.8333	12.4163	12.3738	12.3738	12.6005	12.2072	11.9706	12.5493	12.2575	12.6501	12.0781	12.2921	12.6445	12.2276	11.4661	12.3439
SEPSECS	6.19257	6.12637	6.34898	6.43861	6.27018	6.4623	6.44561	6.13066	6.30994	6.59004	6.12494	6.38181	6.30806	6.25683	6.49637	6.40622	6.36812	6.18849	6.26864	6.18599	6.26607	6.11341	6.18871	6.21328	6.26538	6.1108	6.18781	6.39464	6.19344	6.26975	6.3099	6.23652	6.3302	6.23903	6.25821	6.37583	6.3582	6.45293	6.20611	6.2595	6.2842	6.16984	6.34935	6.30277	6.29039	6.30558	6.23254	6.24938	6.41891
UTP23	8.04238	8.35345	8.49591	8.7774	8.94075	9.3012	8.63652	8.94092	8.71547	8.59082	8.32793	8.61154	8.25864	8.73112	8.44277	9.15914	8.37307	8.10447	8.46678	8.7811	8.4449	8.4201	8.2951	8.69349	9.12543	8.66685	8.00622	8.65094	8.61556	8.75688	8.42915	8.43024	8.20923	8.22836	8.40035	8.65395	8.2787	8.55728	8.17932	8.3642	8.24848	8.62271	8.52165	8.11265	8.63215	8.36951	8.52526	8.60407	8.44974
GFI1	7.06089	7.39929	9.75509	9.23995	7.43195	10.4095	10.12	7.74066	11.0817	9.59316	8.96439	10.5061	8.96871	10.6233	8.16343	10.406	9.60482	6.9434	7.75523	8.84182	8.59779	7.11723	7.39779	7.79045	10.0751	7.53696	9.13366	10.0377	8.80791	8.12255	9.18913	9.40818	7.65516	10.4449	8.82032	10.8514	7.28927	10.1722	7.04276	7.03123	8.16516	9.62479	6.58528	6.388	8.67034	9.60208	7.24943	8.3642	8.51394
ELP5	6.39626	6.12213	6.21359	6.19999	6.18922	6.33399	6.37887	6.19642	6.30365	6.08338	5.98401	6.31701	6.03758	6.25361	5.95177	6.07845	6.1571	6.21039	6.33267	6.2837	6.3007	6.35684	6.29228	6.30465	6.36654	6.35292	6.22298	6.35962	6.19479	6.11246	6.36073	6.10885	5.98138	6.15429	5.9671	6.26462	6.33697	6.80931	6.18775	6.17125	6.08944	6.36263	6.13547	6.14923	6.20846	6.20259	6.38527	6.28458	6.20195
HAUS5	6.82415	7.15882	6.57656	6.77128	6.88233	6.89921	6.94236	7.18478	6.83975	6.62869	6.37194	7.00509	6.6313	6.77713	6.88238	6.58	6.5243	6.49721	7.26522	6.65176	6.68049	6.89853	6.7663	6.74894	6.70896	7.19725	6.53392	6.72172	6.70897	6.73241	6.99169	6.46412	6.3406	6.55919	6.55474	6.821	6.59097	7.15573	6.28714	6.42527	7.08243	7.35158	6.98141	7.24779	7.1857	6.51533	7.1458	6.4935	6.70161
SFPQ	8.413	7.81619	7.93265	7.24346	7.99747	7.36091	7.81093	7.32511	8.29535	8.15658	7.86929	7.61309	7.34863	7.86382	8.08124	7.64986	7.43729	7.517	7.73268	8.7293	7.70846	8.01907	7.45857	7.728	7.75824	8.43237	8.77691	8.22135	8.02137	8.25282	8.07413	7.39208	7.92656	7.30211	7.48011	8.61466	6.85587	7.98818	7.61987	7.85029	8.39473	8.34477	7.888	8.11181	7.88064	7.5579	7.58316	6.82805	8.15152
VCP	9.73482	9.4933	9.55745	9.48589	9.56813	9.8095	9.7487	9.3913	9.65175	9.8768	9.6235	9.73989	9.45933	9.93572	9.6023	9.42223	9.5725	9.35052	9.3548	9.5698	9.32775	9.7293	9.81977	9.73348	9.92113	9.52022	9.63352	9.63939	9.57339	9.61507	9.86732	9.48508	9.56439	9.40818	9.56937	9.75719	9.12437	9.53081	9.77561	9.63828	9.31656	9.4269	9.66288	9.87458	10.1637	9.41641	9.40346	10.0939	9.6584
ERCC3	8.72094	8.68109	8.46041	8.70738	8.70182	8.37469	8.66397	8.58603	8.321	8.74729	8.53827	8.60084	8.33114	8.56128	8.60661	8.15348	8.62074	8.29417	8.43893	8.71623	8.53841	8.74275	8.64923	8.60068	8.266	8.64492	9.0427	8.53079	8.84091	8.60724	8.68244	8.1205	8.56086	8.10521	8.49231	8.46028	8.21992	8.47174	7.95741	8.35428	8.89618	8.30772	8.54888	8.24861	8.3939	8.49519	8.57482	7.52136	8.42982
CCT3	9.67883	8.72899	8.75489	9.08552	8.899	8.71087	9.31226	8.86939	9.04154	9.17329	9.40245	8.92565	8.34502	9.12508	9.12331	9.25345	8.63415	8.42982	9.19177	9.4575	8.80886	8.61627	8.89802	8.88156	8.6206	9.42528	9.43616	9.59229	9.47955	9.29173	9.00255	8.80234	9.05841	8.90436	9.04067	8.72501	8.98007	10.0788	9.18627	8.4823	9.64949	9.57767	10.1378	9.58514	10.1313	9.53526	9.36921	9.28697	9.41797
WDR46	10.1805	8.83897	8.6769	9.22375	9.00939	8.82646	8.92858	8.96543	8.78272	8.55981	10.0245	9.18393	8.12216	9.06082	8.85997	9.18211	8.47947	8.28624	8.81755	9.356	8.5592	8.52067	8.51464	8.55713	8.58063	9.30485	9.1956	8.63428	9.77536	9.36259	8.67034	8.39603	8.84121	8.8769	8.9526	8.96373	8.55657	9.05213	8.28624	8.02814	9.43616	9.18277	8.6961	8.43205	8.57066	8.71226	8.6938	9.12331	9.11214
ORC5	6.09071	6.21293	6.18394	5.99472	6.19612	6.19179	5.98429	6.16859	6.2539	6.15758	6.237	6.37535	6.14829	6.08289	6.30146	6.31289	6.09803	6.32752	6.1486	6.30108	6.21384	6.18919	6.23302	6.22319	6.09542	6.31279	6.09038	6.24737	6.13705	6.19952	6.19377	6.21357	6.29727	6.21137	6.137	6.2541	6.15013	6.08583	6.07653	6.25244	6.12862	6.13695	6.12278	6.13016	5.94059	6.12673	6.262	6.1718	6.08748
KTI12	9.51408	9.41068	9.20089	8.87615	9.37758	9.05794	9.62865	9.32775	9.3052	8.93881	9.03614	9.4088	8.4568	9.45602	8.84027	8.87349	8.98705	8.54481	9.03321	9.70565	8.99218	8.69459	8.7293	9.38812	8.77864	9.7199	8.96307	9.01537	8.75673	9.58712	8.94775	8.73798	8.9453	8.5085	9.25856	9.16918	8.59233	8.57008	8.84279	8.57008	9.01683	8.94823	8.77675	9.14153	8.87007	8.39756	9.0101	8.81616	8.89868
TUFM	11.0313	9.61733	9.99653	10.1426	9.61483	9.72496	10.2553	9.19355	9.5742	9.48839	11.0196	10.0559	9.36202	9.96112	9.54398	10.0892	9.52862	9.60655	9.76962	10.2237	9.38522	9.92747	9.86732	9.35694	9.63507	10.5082	10.3678	9.92375	11.0173	10.1775	9.82943	10.1319	10.4421	9.9976	9.35211	9.93833	9.34478	10.5874	9.57524	9.6761	10.0909	10.4732	9.86982	9.83544	9.80534	9.77097	10.0377	9.35791	10.0469
DYRK1A	6.92282	8.10467	9.07988	8.99623	9.97872	9.28343	9.30706	9.9015	9.49126	9.77699	6.6731	9.84067	8.97513	8.84772	9.86028	6.87929	9.21114	8.93309	8.76604	8.31758	7.85679	9.08818	8.30814	9.19047	9.09342	7.79211	6.90533	8.77629	6.8371	8.95865	9.53337	7.94946	7.06824	8.53884	8.87858	10.2765	9.26529	9.04013	9.65313	9.01801	6.92718	8.46584	9.34181	9.70247	9.47482	8.12626	9.64713	9.99653	9.11995
TXNL4A	6.6475	6.51532	6.6044	6.55892	7.05127	6.86481	6.79596	6.82281	6.85722	6.65864	6.40309	6.67702	6.56227	6.84272	6.50665	6.35584	6.77689	6.69261	7.00155	6.92658	6.67637	6.87835	6.81205	7.11749	6.93905	6.85411	6.81854	6.6178	6.60249	6.67982	6.6075	6.52229	6.41002	6.43541	6.49392	7.15723	6.55178	6.89933	6.70289	6.73322	6.71531	6.85254	6.93152	6.40811	6.67413	6.60501	6.92646	6.50046	6.90801
COX10	9.22936	8.98137	8.72029	9.43981	9.078	9.32129	9.15804	9.17746	8.99656	9.66313	9.22578	9.22793	8.49718	9.06627	9.51533	9.19106	8.99571	8.4942	9.25686	9.48962	9.05113	9.32019	8.95513	8.94174	9.56483	9.25284	9.26466	9.21189	8.81261	9.11386	9.27764	9.0997	8.64391	8.82274	9.26029	9.12169	8.65468	8.95728	8.49261	8.41914	9.0101	9.30372	9.49126	8.98652	9.41662	9.20637	9.46659	8.55106	9.31388
TBCE	9.66141	9.62974	9.50836	9.88391	9.63017	9.27348	9.84587	9.57403	10.3405	10.3892	9.32561	10.0624	9.77968	10.2273	10.1179	9.24292	9.47744	9.51778	9.99404	10.0881	9.30218	9.36147	9.70292	9.44985	9.23454	9.85801	9.8005	9.74192	9.73482	9.97009	9.70476	9.75406	9.29908	9.66996	9.69431	10.2241	9.39385	9.86356	9.5849	9.48549	9.59443	9.97063	10.1753	9.43051	10.0979	9.95162	9.87654	9.45831	9.85036
ARGLU1	11.6257	12.744	11.5889	11.6589	12.273	11.087	11.9725	12.3985	12.4959	12.2463	11.7712	12.0326	11.3114	12.1712	12.6768	10.93	12.4063	11.5486	12.3323	11.7994	11.9118	11.81	12.1398	12.8096	11.2044	11.9358	12.2187	12.1418	12.0959	12.0448	12.1823	11.5565	11.6015	11.5953	12.2187	12.1418	12.0284	11.1026	11.6765	11.0184	12.6005	11.8702	11.9063	11.6168	12.1332	12.2707	12.0305	11.1831	11.9043
DDX52	6.29638	6.21564	6.27921	6.40314	6.56229	6.4548	6.42624	6.38084	6.59509	6.72917	6.18733	6.54205	6.29464	6.28074	6.3977	5.94856	6.14334	6.33807	6.37453	6.41015	6.28268	6.3302	6.34412	6.40715	6.2907	6.61821	6.40538	6.33278	6.41535	6.32458	6.23317	6.39739	6.25392	6.21606	6.198	6.46791	6.3209	6.72179	6.35378	6.45792	6.37204	6.35493	6.44546	6.41367	6.40744	6.27379	6.44767	6.39537	6.59571
RPL18	14.1519	14.1115	13.9326	14.6503	14.6978	14.5024	14.3651	14.473	14.5024	14.3078	13.9435	14.3769	13.5091	14.4397	14.5366	14.2909	14.2672	13.4187	14.6735	14.4397	14.1175	14.3476	14.1864	14.3991	14.2731	14.3253	14.0942	14.4842	14.1115	14.3651	14.5936	14.0031	13.5896	13.7751	14.2558	14.4784	14.0708	14.1864	13.1633	13.6896	13.9486	14.3078	14.3769	13.8482	14.429	13.9759	14.5936	12.8401	14.3078
POLRMT	9.48756	8.75217	8.03361	8.35215	8.58846	9.00817	8.13262	8.53594	8.33114	8.35641	9.65927	8.37334	8.13439	8.25919	8.67418	8.77254	7.94546	8.36761	8.15321	8.47821	7.96883	8.45543	8.66559	7.98254	8.74321	8.58302	9.2549	8.24823	9.36593	8.4837	8.21474	8.10899	8.63518	8.35954	8.16796	8.2137	8.40295	8.66605	6.62361	8.23775	9.24494	8.29268	8.17994	7.66138	7.82887	8.00121	8.38838	6.52925	8.55193
EIF3B	11.0633	9.8185	9.97501	10.2154	10.2989	9.64339	10.2077	10.1811	10.2098	10.1743	10.6113	10.4385	8.6117	10.3285	10.3453	9.88726	9.73871	9.4479	10.3187	10.1573	9.65596	9.98829	10.2803	9.67107	9.65618	10.6584	10.58	10.4116	10.4434	10.0662	10.1986	10.0153	9.1653	9.80732	10.01	10.2717	9.77844	10.1923	10.5588	9.34342	10.4385	10.5465	9.16639	10.6306	10.1871	9.80214	10.2929	10.5115	10.3051
POLR2A	10.9763	10.4552	10.3997	11.086	10.5978	10.2083	10.5104	10.5397	10.889	10.9814	11.5968	10.7031	10.7878	10.8486	11.074	10.5068	10.7861	10.2848	10.6883	11.056	10.7048	10.4914	10.9063	10.8727	9.97119	10.5761	11.3724	10.8302	11.408	10.8458	11.126	10.4563	11.1328	10.711	10.6503	10.8205	10.6883	10.746	10.939	10.5017	11.1568	10.6559	10.8365	10.8862	10.7523	10.8542	10.526	10.2663	10.888
MYBBP1A	7.44471	6.28305	6.46764	6.58856	6.71086	6.4206	6.73923	6.51487	6.58444	6.65864	6.92792	6.59589	6.27526	6.50073	6.67265	6.18703	6.30575	6.30472	6.565	6.69316	6.23684	6.37837	6.56404	6.4265	6.58119	7.25991	6.58893	6.64517	7.22702	6.6584	6.38357	6.53861	6.3993	6.32405	6.19124	6.91404	6.16415	6.89933	6.19212	6.13621	6.9336	6.71769	6.41626	6.26162	6.6119	6.27593	6.81948	6.16211	6.76185
LIAS	8.58603	7.99252	8.084	8.97723	8.53935	8.32793	8.60205	8.75461	8.2899	8.32599	8.7413	8.5149	7.58087	8.28883	8.48414	8.65955	7.99992	8.47742	8.85219	8.66529	8.00206	8.04824	8.11607	8.28822	8.13564	8.64391	8.61946	8.09174	8.84497	8.74415	8.52023	8.1659	8.3185	8.32049	8.52817	8.42915	8.55785	8.66018	8.43345	8.15373	8.91142	8.6403	8.13766	8.65154	8.4293	8.61974	8.46329	8.87615	8.66018
SRRM1	11.4453	10.7061	10.8086	10.8967	11.1407	10.6096	11.0676	11.1476	11.0021	11.5157	10.8614	11.0196	10.4116	10.8104	11.262	10.6913	10.9112	10.3168	11.0969	10.8824	10.7204	10.6382	10.3621	11.0302	10.701	11.0752	11.0827	11.0664	11.0849	10.7933	11.0505	10.6707	10.9743	10.5635	11.0849	11.0291	10.7469	10.785	10.7098	10.1024	11.143	11.0623	10.8328	10.8505	10.795	10.9886	10.8623	10.1738	10.3806
PSMG3	8.13501	7.30478	7.56109	7.85679	7.01854	7.52718	7.60626	7.29659	7.6445	7.5843	8.18779	7.67333	7.28251	7.77652	7.73493	7.6413	7.26662	6.96204	7.27604	8.07561	7.28559	7.17088	7.25511	7.42944	7.30512	7.83177	8.06018	7.67672	8.09286	7.83322	7.92081	7.59085	7.33109	7.71908	7.25252	7.66601	7.28383	7.98361	7.98098	7.11195	8.10152	7.58834	7.68443	8.05456	7.54737	7.59597	7.40912	6.87694	7.92735
PMPCA	10.4012	9.50597	8.9151	9.42263	9.09935	9.39029	9.34219	9.23815	9.14826	9.30853	10.2018	8.87394	8.73022	9.40901	9.40399	10.0406	8.99009	8.70568	9.22685	9.71825	9.2319	9.02008	9.20712	8.97776	9.18895	9.5914	9.71945	9.308	9.98027	9.27654	9.24917	9.00536	9.3648	9.35112	9.19452	9.43051	8.61435	9.5244	8.85926	8.43714	9.9521	9.40756	9.42122	8.97656	9.43755	9.43166	9.359	9.286	9.39499
UQCRC2	8.94157	8.53136	8.75188	9.67588	9.06661	8.89398	9.25836	9.38325	9.27384	8.98488	9.08041	8.97035	8.7537	9.03321	9.13834	9.1091	8.77284	8.84091	9.52022	9.58185	9.02814	9.10285	8.81601	9.15987	9.085	9.50617	9.45667	9.19433	9.56748	9.41682	9.52696	9.20864	9.56856	8.72638	9.14674	9.34692	9.00222	9.50742	8.98859	9.14224	9.41521	9.55935	9.54356	9.42285	9.1978	9.43072	9.52043	8.94109	9.61754
RBM25	10.9979	11.0335	9.91497	10.2572	10.6707	9.86828	10.218	10.3142	10.7002	11.0142	11.0697	10.0698	10.2286	10.696	10.9614	10.0502	10.6866	9.92668	10.4081	10.3823	10.2639	10.1432	10.4181	10.4434	9.83569	10.7035	10.8765	10.5427	10.9583	9.96473	10.58	10.4548	10.3955	10.6033	10.6634	10.6782	10.4591	10.4449	10.4921	9.98936	11.3165	10.5772	10.5542	10.2645	10.4304	10.8196	10.6064	9.92642	10.2083
PRPF4	9.74684	9.44185	9.82455	10.0553	9.6584	10.6723	9.98668	9.56526	10.2203	10.0915	9.68062	9.98084	9.68159	10.108	10.0151	10.4143	9.62819	9.55609	9.88318	10.2944	9.67751	10.1917	9.69077	9.70565	10.5086	9.55745	9.73965	10.099	9.74962	10.1119	9.85244	9.55652	9.26333	10.042	9.38304	10.1705	9.82968	10.2809	9.28057	9.56728	9.57485	9.97746	10.1271	9.59012	10.3773	9.90586	10.0191	9.83944	9.88576
SRSF7	10.6364	10.1511	9.67158	10.5465	10.735	9.96368	10.061	10.2462	10.9563	10.5142	10.427	10.0653	9.85929	11.0686	10.3652	9.996	9.79668	9.46397	10.8852	10.7869	9.56133	10.3155	10.2519	9.92747	9.59841	10.3014	10.0825	10.3142	10.3976	10.9638	10.3803	9.69213	8.97909	10.1898	10.1655	10.9723	10.2054	11.0623	9.47373	9.52107	10.241	10.8254	10.9856	9.52945	10.6405	10.6422	10.6372	9.6061	10.8292
PRPF38B	7.86417	8.14074	7.89353	7.99241	8.31627	7.66779	8.20714	8.27165	8.27324	7.96407	7.61318	7.94597	7.83364	8.09757	8.06468	7.65998	7.69443	7.6894	8.13476	8.20278	7.86929	7.66147	7.83858	7.98862	7.45178	8.14627	7.80908	7.81597	7.94721	7.76899	7.93511	7.58076	7.63753	7.80627	8.0485	8.14827	8.1738	8.10152	8.06053	7.76108	8.13654	7.88302	8.56482	8.18195	7.81151	8.22302	8.34323	7.94946	7.77401
NRDE2	10.0496	10.183	9.53207	9.44985	9.61821	9.79807	9.77868	9.64361	9.64252	9.69914	10.2861	9.72089	9.68253	10.103	9.94193	10.5737	9.16973	9.75898	9.48278	9.76212	9.71825	9.29211	9.97419	8.9204	9.50068	9.71845	10.2509	9.12612	9.99487	9.55652	9.74542	9.63828	9.97558	9.28265	9.66679	9.70761	9.33167	8.87504	9.17175	9.38207	10.4988	9.26793	9.18695	8.98025	9.07701	9.34915	9.35092	7.86538	9.59422
UBA2	6.78178	6.49439	6.79885	7.02909	6.9622	7.23506	7.29782	7.04905	6.92616	7.14164	6.36284	7.08629	7.34353	7.28904	7.15495	6.49611	6.93624	6.64404	7.22095	6.92827	6.65909	7.27717	6.87041	7.06599	7.28032	7.19918	7.03024	7.35247	7.10453	6.73549	6.96202	6.59991	6.79008	6.78432	6.90434	7.06949	6.85451	7.54133	6.845	6.81638	7.06792	7.39019	7.61957	7.49383	6.94391	6.47926	7.28485	6.60597	7.17024
U2AF2	10.6033	10.4477	10.37	10.406	10.6828	10.4965	10.4032	10.4951	10.6799	10.5061	10.6538	10.7583	10.212	10.7263	10.3714	10.2929	10.505	10.387	10.4769	10.3721	10.188	10.4385	10.4311	10.4078	10.5894	10.6675	10.4018	11.1137	10.7833	10.7333	10.4005	10.025	10.457	10.3124	10.4519	10.7027	10.696	10.5604	10.226	10.2024	10.5374	10.3816	10.6088	10.3983	10.1236	10.0627	10.6875	9.58669	10.5874
CSTF1	6.48007	6.41975	6.35331	6.45182	6.37903	6.49306	6.5821	6.41318	6.40648	6.69167	6.49145	6.51903	6.39583	6.53256	6.36493	6.50389	6.5405	6.48529	6.68201	6.52707	6.5851	6.61665	6.55399	6.55825	6.55924	6.59028	6.45728	6.34699	6.28385	6.44176	6.43955	6.43025	6.39431	6.53395	6.69491	6.39553	6.53784	6.51575	6.49966	6.46623	6.45052	6.54912	6.57964	6.62234	6.58028	6.418	6.5022	6.50917	6.3927
PSMA5	11.5255	11.3724	11.9884	12.1239	11.8247	11.6969	12.0262	11.5402	12.2368	11.9629	11.9063	12.1803	11.6227	12.2163	11.8451	11.6796	11.8117	11.4245	11.7314	12.3061	11.5905	11.9118	11.8255	11.1877	11.8418	11.5199	11.9173	12.0652	11.808	12.0305	11.9979	11.7346	11.448	11.81	12.0759	12.2029	11.3883	12.2463	11.4799	11.6107	11.3383	12.0284	11.9547	11.7611	11.8826	11.919	11.9826	11.6907	12.0201
RRS1	8.90227	7.4696	8.17884	9.02208	8.94611	8.98301	8.55122	9.05096	8.86613	8.47473	8.94595	8.48772	7.55762	8.86923	8.82613	8.58556	8.30027	7.33403	9.13335	9.34781	7.92173	8.66559	8.08101	8.25609	9.2334	8.81383	8.44235	8.92124	9.39478	8.92352	8.48496	8.6063	8.85137	8.40734	8.62461	9.02433	7.9752	9.04439	7.73144	7.80507	8.15871	9.05282	8.71639	8.25295	8.66231	8.12554	9.01353	8.32692	8.75312
PFDN6	9.85586	7.80329	8.64923	8.50379	8.18131	8.02149	8.62419	8.56142	8.72391	8.57741	9.48238	8.57699	8.33019	8.67206	8.29185	8.6866	8.14804	7.65556	8.55207	8.68258	8.47992	8.5233	7.87427	8.3058	8.22584	9.12153	8.8388	8.596	9.37876	8.5408	8.16242	8.34092	8.56086	8.4939	8.22572	8.66652	8.40295	9.08761	7.22917	8.03218	8.87825	8.50238	8.50905	7.5155	8.30212	8.44451	8.56312	6.96977	8.93562
DIS3	6.92142	7.32625	7.21901	7.57586	7.33422	6.95257	7.31493	7.74987	7.43861	7.32833	6.56522	7.41398	7.2736	7.44587	7.6302	6.73055	7.74944	7.07758	7.11791	7.14313	6.90345	7.10608	7.39191	7.78416	7.36467	7.11161	6.92031	7.66809	7.19822	7.39136	7.62806	7.17041	6.90426	7.4298	7.65649	7.38848	7.42638	7.22024	6.89302	7.50777	7.28118	7.18119	7.53834	6.99756	7.4733	7.37872	7.41168	6.79372	7.25791
PGS1	9.36685	9.7712	9.37698	9.68298	9.52735	9.05841	9.07288	9.6677	9.89939	9.49847	9.14425	9.19542	9.8809	9.98829	9.90923	9.37435	9.95642	9.71439	9.52755	9.48199	9.08888	9.54271	9.72362	9.83391	8.91757	9.68062	9.07685	9.96112	9.62748	9.5742	9.57465	9.36575	9.47604	10.3149	9.38907	9.8809	10.2677	9.66794	8.8561	10.0472	9.62568	9.33186	9.63331	9.0427	9.3696	9.73304	9.85438	8.60407	9.4269
POLR1E	8.70417	7.21565	7.59011	8.51694	8.22785	7.82071	8.06584	8.51335	7.73631	7.60218	8.20468	8.01741	7.28251	7.99545	7.6544	8.11765	7.52128	7.10754	8.06742	8.08884	7.55606	7.78493	7.5844	7.88722	7.5934	8.52555	7.89912	8.44181	8.11133	7.95822	8.03566	7.36362	7.37497	7.45233	7.87174	7.90042	7.44947	7.94081	7.57559	6.5741	7.83376	8.42298	8.08807	7.86147	8.33614	7.87228	8.32375	8.02173	7.9172
ATRIP	8.58746	7.96686	7.74158	8.2731	7.7377	7.71723	8.26442	8.07107	8.03044	7.91448	8.6177	8.00807	7.6869	8.28962	8.01434	7.53923	7.57495	7.09684	7.89259	8.35913	7.57817	7.46424	7.64392	7.80711	7.653	8.00244	8.26021	7.68505	8.06183	8.02528	7.62912	7.59259	7.4305	7.72303	7.86137	7.88666	7.25541	7.98666	7.05928	6.92766	8.10741	8.1521	7.70208	7.74396	7.97427	7.67351	7.89342	6.71491	8.05126
MVK	6.5867	6.475	6.39938	6.51476	6.50505	6.53049	6.65054	6.34027	6.65426	6.55019	6.65921	6.49309	6.59102	6.59734	6.66911	6.27065	6.53737	6.34762	6.50096	6.81165	6.44684	6.36612	6.70554	6.40715	6.7589	6.64422	7.10347	6.38026	6.95581	6.55911	6.70444	6.31752	6.35474	6.39516	6.46126	6.61196	6.31402	6.67522	6.31571	6.39123	6.83472	6.39616	6.82188	6.3266	6.44839	6.43313	6.33709	6.22201	6.54212
NOP16	9.01735	7.64275	8.10152	8.16493	8.1299	8.21002	8.09297	8.01835	8.42943	7.95674	8.53136	8.54624	7.17997	8.35589	7.98159	8.44853	7.59822	7.12847	8.20536	8.6167	7.72472	8.37595	8.36208	7.61548	7.95276	8.43752	7.87692	8.89264	8.40956	8.36683	7.633	8.12255	7.52012	8.44882	7.93232	8.68614	7.6042	8.87807	7.58944	6.81331	7.87174	8.53308	8.27766	8.00206	8.14653	8.10702	8.46766	7.45849	8.30692
POLR1A	7.17224	6.71337	6.55408	6.59031	6.65348	6.52442	6.60272	6.89789	6.8849	7.00376	6.87863	6.97996	6.80598	6.85223	7.03098	6.8528	6.83034	6.6342	6.48943	6.59511	6.40475	6.62376	6.57961	6.47062	6.56181	6.63696	6.78871	6.97986	6.59116	6.49702	6.66606	6.82547	6.4864	6.6102	6.47125	6.73736	6.53253	6.79756	6.54664	6.50457	6.89815	6.4434	6.94677	6.44954	6.66442	6.55748	6.58043	6.38192	6.75073
FERMT3	11.2196	11.2425	11.524	11.202	10.6445	10.7187	11.1924	10.8632	11.3963	11.1149	11.6076	11.1487	11.9766	11.5328	11.2803	11.0538	11.3608	11.387	10.8178	11.5501	10.8577	11.0239	11.3421	11.4425	11.108	11.0613	11.3739	10.9244	11.3791	11.7314	11.1021	11.222	11.9434	11.6924	11.2646	11.3041	10.6732	10.8264	10.9593	11.8365	11.2172	10.7144	11.8117	10.6266	10.6518	11.4815	10.9713	10.3067	11.6907
CSDE1	8.98826	9.24085	8.90307	8.74667	9.23077	8.87349	8.96756	9.84793	8.7976	9.28828	8.67003	8.92826	8.48356	9.1852	9.0486	9.18713	9.40694	8.67572	9.17422	8.68981	9.17117	8.88843	8.74446	9.47873	9.14096	9.08621	8.73278	8.86125	8.7811	8.26734	9.0143	9.21208	8.8355	8.64863	9.23511	8.82931	8.52137	8.0568	8.88665	8.2891	9.17863	8.95415	8.94611	8.32692	8.59981	9.21189	8.95951	8.96955	8.31584
MRTO4	9.11622	7.45084	8.15435	8.75081	8.2891	8.28836	8.51018	8.23737	8.61932	8.0099	8.48496	8.72806	7.22322	8.70875	8.20583	8.62657	7.75312	7.78094	8.31175	8.561	7.96731	8.11679	7.84737	7.86875	8.00979	8.74729	8.36601	8.62461	8.32769	8.35108	8.23942	7.80722	7.85107	7.97427	7.6416	8.6239	7.58316	8.61813	7.69526	6.81477	7.95416	8.613	8.08807	8.47389	8.1777	7.67163	8.4699	8.33218	8.24221
ELP6	9.42223	8.24046	8.57079	9.11143	8.26246	8.55002	8.98105	8.1521	9.15006	8.89414	9.22051	9.05729	8.54481	9.17673	8.82225	8.8132	8.34568	8.18508	8.77034	9.05264	8.23536	8.43952	8.54392	8.19581	8.51263	8.8022	9.21227	8.79367	8.77849	8.78738	8.82948	8.50393	8.49478	8.47056	8.64198	9.33947	7.74529	9.16954	8.37912	8.15116	8.78927	9.06243	8.8561	8.75673	8.77157	8.70447	8.69869	8.14777	9.25247
PCID2	6.92643	6.6144	6.94346	6.88536	6.96032	7.03473	6.79328	6.89899	6.64995	6.83883	6.6794	6.70413	6.95781	6.92963	6.75545	7.01553	7.00889	7.06971	6.94855	7.10166	7.34188	7.0798	7.00297	7.11749	6.8773	7.21118	7.10718	6.72041	7.07292	7.05266	6.96035	6.80448	6.97199	6.90438	7.17011	6.68399	6.94059	6.78743	7.2486	6.87794	7.02478	6.73498	7.0591	6.6471	6.79802	7.0861	7.10396	7.4035	6.66562
MRPS35	8.42091	7.78082	8.40092	8.80091	8.97153	8.37581	8.93209	8.88448	9.07751	9.11477	7.81431	8.96138	8.19885	8.75882	8.75475	7.83815	8.45764	8.48134	8.97069	9.04683	8.65729	8.69397	8.76892	8.53005	8.43952	8.818	8.5634	9.22969	8.4729	8.83074	8.96955	8.44573	8.07873	8.36266	8.59423	9.27312	9.23117	8.94075	8.14676	8.50806	8.23416	9.14567	9.08267	8.44784	9.06527	8.66835	9.4954	8.44628	9.13972
YY1	11.6242	12.0201	11.2897	11.5071	11.6955	11.9137	11.6382	11.6573	11.4549	11.6955	11.6121	11.2374	11.4205	11.6525	11.7147	11.5445	11.5027	11.205	11.4411	11.6138	11.5875	11.4231	11.7147	12.1003	11.6541	11.7443	11.3065	11.9008	11.4928	11.8649	11.3988	11.3622	11.2102	11.2244	11.675	11.4311	11.5815	11.5328	11.7096	11.1785	11.6183	11.1533	11.5099	11.8614	11.3661	11.4885	11.4149	11.5071	11.7032
EXOSC7	7.07392	7.34394	8.39673	6.94888	7.04066	7.28748	7.73226	7.16374	7.00572	7.23257	7.13117	7.88982	7.56943	6.91893	7.35525	8.46794	7.16491	7.71691	7.10828	7.0371	7.09263	7.14895	7.19482	6.97363	7.27031	7.03459	7.79659	7.00222	7.44294	7.19768	7.65741	7.60835	7.84381	7.41861	7.0113	6.94895	7.18638	7.18077	7.20748	8.14602	7.48545	6.66681	7.22264	7.08434	6.92533	9.50427	7.11599	7.20186	7.01978
INTS8	8.20383	8.03242	7.88744	8.36588	7.85283	8.53767	7.94432	7.89306	8.07094	8.00327	9.11671	7.73676	8.15624	8.25852	8.39616	8.85087	8.20674	8.02112	8.48103	9.16004	8.1688	7.72886	8.09769	9.01062	8.93239	8.54439	9.06048	8.40379	9.40383	8.75008	8.61742	8.43024	8.76035	8.47962	8.20841	7.91176	8.40734	8.25996	7.80507	8.20131	9.11	8.26944	8.50409	7.9322	8.86563	8.81291	8.62255	8.59733	8.98772
ANAPC4	10.0525	10.4958	9.67019	9.8969	9.65707	10.109	9.90203	9.76132	9.61118	10.3266	10.4498	10.099	9.96983	9.98936	10.1874	10.2348	10.063	9.89664	9.80095	9.83293	10.035	9.32945	9.6235	9.89664	10.1007	9.62172	10.5336	9.61733	10.39	9.63764	9.87809	10.043	10.0224	9.6215	10.0175	9.72496	9.69625	9.6259	9.17863	9.32405	10.5938	9.76403	9.58581	9.10179	9.29946	10.1286	9.31079	8.76797	9.55312
MTHFD1	8.00921	6.77137	7.30796	7.22434	6.93962	6.67012	7.55557	6.95322	7.71131	7.33213	7.36961	7.91415	6.75046	7.7525	7.09094	6.52053	7.20526	6.54027	7.25859	8.11595	6.92867	7.09754	7.48001	6.90989	7.15117	7.90633	7.35537	7.93798	7.53138	7.38568	7.01834	6.94816	6.68342	6.83601	6.48131	7.84718	6.63664	8.27366	7.68839	6.49468	6.97258	7.97053	7.22076	7.81574	7.28882	6.74671	7.4725	6.65145	7.65111
PRPF19	10.29	8.33167	8.89981	9.00521	9.31656	8.67718	9.17919	9.088	9.55564	9.02898	9.7227	9.41997	8.54364	9.47113	8.81601	8.308	8.75731	8.76782	9.10302	9.14153	8.41413	9.28092	8.82776	8.73238	8.70628	9.27072	9.16311	9.32638	9.50005	9.19047	9.06048	8.70089	9.19471	8.73145	8.80326	9.55359	8.73352	9.3078	8.68464	8.35641	8.99324	9.36338	9.51491	9.32712	9.05029	8.14311	9.47955	8.75489	9.15166
EIF3M	10.9077	10.4227	11.3184	12.6705	12.2138	10.8918	11.9979	12.111	11.8665	12.1735	10.1443	11.8151	10.7924	11.6168	11.8135	10.842	11.4728	10.888	12.0284	11.8614	10.6056	11.6302	11.2614	11.4013	10.4171	11.6861	11.1831	12.0936	11.1026	11.694	12.3156	11.3139	11.2755	11.1092	11.487	12.1983	11.0132	11.8808	10.9199	11.5445	10.8402	12.2007	11.852	11.089	12.0489	11.4026	12.1439	11.0291	11.8274
VPS72	8.27217	8.39673	8.26854	9.13635	8.48441	7.93339	8.21726	8.5218	8.74573	8.65729	8.36208	8.47834	8.58731	8.74085	8.81352	7.96151	8.54408	8.22731	8.82032	8.8022	7.88007	8.58774	8.29039	8.84756	7.80572	8.01943	8.32547	8.71502	8.12591	8.76828	8.92107	8.31505	8.03423	8.43589	8.61899	8.75262	8.30199	8.56744	8.07325	8.09286	8.49966	8.68614	8.77157	8.36165	9.10179	8.66559	8.6022	8.51753	8.68449
SUZ12	12.1692	11.7568	11.1544	11.5271	11.7443	11.279	11.6668	11.5533	11.9396	11.8224	11.9725	11.8293	11.2988	11.81	11.7694	11.3371	11.5343	11.0623	11.6861	11.4149	11.408	11.2842	11.6955	11.6734	11.126	11.7628	11.8365	11.8418	11.8614	11.4785	11.751	11.2044	11.3597	11.4577	11.5653	11.8399	11.4093	11.6605	12.2753	10.7924	11.9099	11.7853	11.5127	12.3639	11.4506	11.7162	11.7495	11.1671	11.3845
COPB1	9.87086	10.2797	10.0647	10.2772	9.84538	9.82864	10.0537	9.98884	10.1596	10.8623	9.97091	10.2158	10.3181	9.99487	10.2938	9.98724	10.2881	9.9378	9.98829	10.5681	10.159	10.1697	10.0797	10.2354	9.97773	10.0928	10.5082	10.3171	10.6941	10.255	10.3285	10.2915	10.4498	10.3773	10.2161	10.3266	10.1125	10.159	9.8989	10.1147	10.4123	10.1426	10.397	10.0047	10.2442	10.5253	10.0019	10.2148	10.2433
YRDC	12.3813	11.3778	10.6134	10.7228	11.5486	11.1521	11.5875	11.5985	10.8852	10.9896	12.4113	11.1171	10.4081	11.0217	11.0817	11.7032	11.1092	11.3858	11.0442	10.9244	11.1294	10.77	11.2815	11.1126	10.7148	11.9173	12.5916	10.5283	12.5339	11.1192	10.8439	10.7195	11.9396	11.267	11.7686	11.3139	11.1102	10.9763	11.2916	10.8141	12.7736	10.9824	11.3228	11.1912	10.8216	11.1579	11.4999	11.9008	11.5099
MED19	8.60512	9.31407	8.5236	8.84937	8.89601	8.62303	8.80853	8.79998	8.71268	8.54859	8.62897	8.52846	8.93928	8.77691	8.95831	8.90749	8.65673	8.98875	8.65715	8.93607	8.6459	8.59249	8.91192	8.88562	8.35626	8.63832	8.16156	8.53935	8.50691	9.19247	8.84706	8.60302	8.2295	8.64136	8.77205	8.75096	8.75822	8.81433	8.75246	9.3538	8.46399	8.47555	8.86516	8.77332	8.71782	8.89883	8.45216	9.13019	9.10804
SMARCD2	9.62084	7.31547	8.4729	8.50341	8.16047	8.23053	8.47742	8.08664	8.73037	8.36165	9.21341	8.4805	7.91909	8.07082	8.30942	7.44869	8.24848	7.89353	7.84948	7.78384	7.38949	8.382	7.31918	8.32273	8.00873	8.87753	9.24861	8.39502	9.12595	8.65743	8.20433	7.68355	9.25152	8.04154	7.79166	8.31519	7.83731	8.62883	7.79606	8.15566	8.9629	7.55078	8.15446	7.94854	7.93714	7.58087	7.99053	7.87073	8.20686
CHMP2A	7.78333	8.49275	9.49167	8.64713	8.15222	9.01853	9.08639	8.50586	8.79868	8.72251	8.17833	9.03178	9.54021	8.82146	8.78898	9.50902	8.65833	9.63465	8.08641	8.52653	8.96561	8.9146	8.9338	7.78105	9.01537	7.87318	8.19363	8.15578	8.26957	8.54321	8.6591	9.47033	8.26854	9.26829	8.68407	8.74446	9.05264	8.77034	9.65152	10.1796	8.23311	8.28822	8.6961	9.48299	8.65686	8.89479	8.16842	10.1467	8.55848
PDSS2	8.96155	8.04141	8.42943	8.47501	8.42164	9.07524	8.572	8.28051	8.66411	8.85104	9.24199	8.81336	8.11446	8.49068	8.75278	8.71254	8.30251	8.12774	8.5651	8.77563	8.38729	8.51545	8.04897	8.31373	9.21042	8.37195	8.91043	8.5099	8.99524	8.68109	8.6794	8.6254	8.74101	8.5254	8.25919	8.67986	8.38591	8.86029	8.29255	8.15178	8.73464	8.76245	8.51063	8.04189	8.762	8.81185	8.56683	7.80797	8.5156
PRPF31	10.711	10.3305	10.0887	9.7933	10.0813	9.87288	10.1837	10.1227	10.0904	9.7881	10.4206	10.3742	9.40628	10.2487	9.95477	10.3136	9.91748	9.84236	9.95953	10.5047	10.0797	10.2471	10.5119	10.1961	9.81315	10.529	10.255	10.1449	10.1673	10.3762	9.76058	9.77307	10.2354	9.84382	10.1532	9.96816	9.96112	10.1508	9.63554	9.57141	10.095	10.0656	9.68018	9.78221	9.97974	10.1478	10.2289	9.2906	10.2861
UXT	12.6169	12.1026	11.9209	12.9014	12.5086	12.0913	12.3206	12.5858	12.4825	12.1459	12.3206	12.2826	11.8808	12.4163	12.4063	12.4372	12.3392	11.7064	12.8507	12.9163	12.2072	12.2685	12.2991	12.273	11.6272	12.3738	12.5339	12.6329	12.2299	12.6676	12.8298	11.9629	11.9454	11.9063	12.1332	12.4746	11.9648	12.2897	11.8485	11.9284	12.2345	12.7011	12.0573	12.4825	12.4799	12.154	12.5802	11.7409	12.4295
AQR	8.44305	8.93412	8.55299	8.92192	8.63787	8.6745	8.73252	8.68048	8.76988	9.06962	8.57393	8.8022	9.02343	8.89802	8.91654	8.78095	8.77864	8.88156	8.92926	8.87251	9.14425	8.93309	8.94627	8.58302	8.65926	8.31491	8.92944	8.88204	8.15725	8.46246	8.85121	9.15184	9.00368	9.00991	9.06066	8.70123	8.98635	8.77399	9.01115	8.71591	8.74085	8.77123	8.5683	8.54022	8.82855	9.02242	8.44262	8.58703	8.60054
NOP9	7.11565	6.61231	6.83572	6.64262	6.86981	6.93154	6.94961	6.48978	7.06182	6.87703	6.75131	6.92353	6.77618	7.22448	6.75545	7.46481	6.94535	6.52699	6.75108	6.96377	6.59618	6.85875	6.5868	6.78201	6.70539	6.6617	6.907	6.83169	7.04786	7.23602	6.70556	7.01292	7.03563	7.12076	6.70776	7.08093	6.85212	6.99656	6.6117	6.58853	6.96958	6.89638	6.85337	6.6985	6.70718	7.01167	7.11708	6.85935	7.12819
PTPN7	9.94244	9.10594	8.94708	10.5905	9.37359	8.95399	9.32712	9.09271	9.78762	9.36377	9.84485	9.38227	9.00642	10.0019	9.33372	9.53059	9.068	7.94676	9.83243	9.86955	8.1253	8.6054	9.06315	8.73574	8.77547	8.80821	9.68159	9.10823	9.54063	9.70716	9.6244	8.96579	8.3198	9.097	10.0049	9.9314	7.44947	9.33244	8.50312	7.79244	9.6784	9.38755	9.19247	8.90956	9.33205	8.97909	8.72391	9.0908	9.63217
SF3B2	10.515	9.94627	10.2575	10.1258	10.3103	10.1361	10.2462	10.4442	10.3432	10.7417	10.4332	10.3187	10.4879	10.5142	10.6041	10.1637	10.1843	10.3305	10.3014	10.1195	10.3279	10.4095	10.6241	10.3285	10.0621	10.3624	10.5955	10.37	10.2906	10.2253	10.6494	10.1613	10.5564	10.1861	10.2404	10.4467	10.4701	10.1787	10.0126	10.3368	10.6324	10.1886	10.2313	10.3927	10.0754	9.93549	10.0985	9.40901	10.183
PMPCB	10.2161	9.67972	9.98884	11.2338	10.0878	9.99214	10.5309	9.93397	10.4178	10.8383	10.0226	10.4784	9.0297	10.3809	10.5741	10.0584	10.0701	9.65446	10.7178	10.6049	10.0328	10.1951	10.0446	10.3364	10.08	10.5061	10.3542	10.6405	10.3906	10.6925	10.5674	10.087	9.36806	9.65574	9.75079	10.7583	9.90406	10.2694	9.99978	10.1206	9.91497	10.7646	9.52268	10.7978	10.6542	9.98776	10.7987	10.0406	10.5737
PES1	8.64743	7.56304	7.84348	7.83846	7.90419	7.5675	7.9805	7.72312	7.97995	7.74602	8.40092	7.8996	7.25127	8.207	7.6302	7.89677	7.4597	7.57143	8.15116	8.21813	7.55161	7.7872	7.55161	7.64557	7.67552	7.83353	8.12824	7.96232	8.11133	8.1147	7.8625	7.9077	8.03744	7.90676	7.74857	8.08921	7.48162	8.23644	7.7243	7.67289	8.04813	8.1798	8.17309	8.18828	7.86061	7.55597	7.83802	8.03744	7.95325
SMC3	8.9281	9.09751	8.99341	9.27348	9.33828	9.17235	9.46176	9.28642	9.58647	9.86134	8.18052	9.63418	9.4491	9.73892	9.60813	8.78425	9.28756	9.00171	9.38149	9.64779	8.86451	9.14153	9.56856	9.63594	9.0427	8.89868	8.98619	9.9378	8.92826	9.42488	9.91748	9.1486	8.61286	9.1886	9.44408	9.67228	9.42834	9.98724	10.1051	9.02452	9.05131	9.82552	9.46934	10.474	9.43251	9.58103	9.4933	9.2978	9.43208
RNPC3	7.15994	7.72625	7.49064	7.45301	7.51496	7.83888	7.36554	7.35051	7.59728	7.50722	7.80468	7.31516	7.75073	7.77792	7.74716	8.57424	7.78322	7.66727	7.52974	7.00914	7.44471	7.57191	7.201	7.86038	7.55303	7.03068	7.29843	7.62117	7.36944	7.41792	7.43065	7.88348	7.67721	7.67038	7.50713	7.30039	7.91081	7.19471	7.7525	7.37947	7.5428	7.15374	7.41921	7.30569	7.25631	7.42921	7.42408	7.19776	7.30361
EIF5B	8.1069	7.45705	7.80478	8.02173	7.71806	7.4999	7.96949	7.63242	8.53724	8.58063	8.37763	8.40187	7.64326	8.08606	8.20131	8.02112	7.71415	7.50722	8.20865	8.36336	7.60287	8.44153	7.73053	7.7691	7.80256	8.00632	8.06811	8.63787	8.22462	8.1111	8.16443	7.86204	7.61909	8.16406	7.98018	8.63016	8.05466	8.92124	8.13864	7.58447	7.79889	8.44836	8.57379	8.6167	8.46205	8.41131	8.48685	8.60068	8.34581
TIMM44	8.30119	7.49165	7.3653	7.23755	7.2761	7.67552	7.59738	7.28244	7.46903	7.54179	7.98818	7.60998	6.84938	7.45233	7.59643	6.39501	7.46192	7.127	7.40547	7.29085	6.83309	7.2667	7.22407	7.39867	7.79308	8.03457	7.86428	7.46221	8.14248	7.37374	7.23056	6.87153	7.34244	6.91615	6.66951	7.37624	7.0438	7.51169	7.39527	6.48748	7.84468	7.31353	7.09229	7.13955	6.82146	6.59655	7.6699	6.48176	7.27285
DDX21	9.49167	10.1837	10.3344	10.0956	10.1587	9.8969	10.6324	10.1676	10.4988	10.4679	8.77513	10.6194	9.23758	10.4763	9.83188	9.80441	10.0328	10.0718	10.2475	10.3023	10.2167	10.5305	10.1449	9.66072	10.0446	10.3714	9.04878	10.5119	9.8706	10.3693	9.9521	9.86028	8.96422	9.79807	9.73074	10.509	10.3983	10.3919	10.0262	9.32619	9.71825	10.5328	9.92906	10.0605	9.97848	10.0347	10.3842	9.70451	10.2456
MIPEP	8.57947	6.99855	7.70279	8.00746	7.31901	7.97475	8.18195	7.55836	8.18753	8.60361	8.01672	8.52788	6.66895	7.95066	7.85974	7.72758	7.19309	6.52585	7.63242	7.79404	7.55161	7.74987	7.26593	7.24179	7.478	7.42478	8.13589	7.50955	7.87073	7.50481	7.971	7.30556	6.88511	7.24696	7.41226	8.24271	7.19834	8.44451	7.40061	6.68183	7.52663	7.94183	7.37645	7.98135	8.03361	7.41599	7.46929	7.61085	7.49253
PCNA	6.066	6.26444	6.1802	6.32055	6.14124	6.47056	6.24289	6.10794	6.24736	6.25096	6.14291	6.22851	6.14024	6.26277	6.28553	6.30007	6.24734	6.09326	6.58763	6.25816	6.15639	6.12457	6.20947	6.13189	6.27907	6.07324	5.97761	6.17049	6.14506	6.31314	6.23778	6.2402	5.97095	6.13651	6.29142	6.31763	6.15667	6.21094	6.32643	6.0198	6.21461	6.3855	6.02395	6.32452	6.26823	6.31445	6.2402	6.11604	6.27126
NOL7	11.1361	11.1693	10.823	11.4074	11.2682	10.8051	11.3409	11.4815	11.4885	11.3804	10.6538	11.448	10.9573	11.4999	11.4134	11.1854	10.8987	10.8559	11.0432	11.135	11.3583	11.3421	11.2633	11.143	10.7409	11.4885	11.1728	11.3924	10.8486	11.1126	11.2571	11.0773	10.8132	11.1149	11.1418	11.3963	11.1728	11.256	11.0763	10.6422	11.0807	11.196	11.3751	11.5314	11.2717	11.357	11.4785	11.1237	11.267
TSR1	8.62303	7.35261	7.65054	7.90307	8.29817	7.77919	8.02051	8.15635	8.16982	7.92656	8.0908	7.95005	7.23951	8.19529	8.0978	7.33619	7.47914	7.48536	8.05642	7.97331	7.11116	7.56543	7.51017	7.79919	7.48466	8.8763	7.99783	8.27753	8.54495	8.21956	7.98291	7.41092	7.47879	7.78363	7.81619	8.25334	7.78209	8.15543	7.46147	7.25785	8.60996	7.81071	8.0347	7.74254	8.21382	7.64624	8.21358	7.87885	7.86908
WDR77	8.3751	7.48011	7.68762	8.00315	7.98254	7.70044	7.86771	7.69596	8.29794	7.98506	8.04533	7.96162	7.54242	8.207	7.91875	7.48134	7.83156	7.5271	7.75944	8.32285	7.89125	8.38744	7.84737	7.70249	7.69507	8.0186	8.09127	8.10408	7.91709	7.99968	8.15749	7.72108	8.04897	7.70341	7.96894	8.15858	7.91618	7.88854	7.62465	7.55179	7.89408	8.19714	7.73862	7.74396	8.32126	7.75384	8.29978	7.6337	7.9391
ALAS1	6.36618	6.29333	6.2588	6.24364	6.26915	6.27669	6.24377	6.2988	6.40841	6.38235	6.43211	6.29652	6.61735	6.28783	6.20124	6.23114	6.49225	6.22821	6.22769	6.32769	6.32232	6.29032	6.35874	6.15342	6.31204	6.07324	6.40981	6.26702	6.45359	6.30207	6.28532	6.31681	6.3368	6.49578	6.21612	6.30843	6.29204	6.53427	6.2085	6.23474	6.57588	6.36873	6.29035	6.02747	6.25514	6.30558	6.13852	6.33289	6.3494
TRRAP	10.2726	10.4325	9.55067	10.2559	10.4784	9.93266	10.1221	10.4921	10.3714	10.6286	10.0945	10.061	9.12237	10.4784	10.6105	10.0712	10.3997	9.89326	10.4651	10.1012	10.4694	10.2449	10.5619	10.2429	10.0177	10.4643	10.5635	10.5729	10.3385	9.87182	10.4747	10.1229	9.34855	10.0638	10.2932	10.4392	9.85952	10.2903	9.59253	10.0808	10.5412	10.3405	9.47523	9.73849	10.4311	10.5642	10.5298	9.53103	9.87332
CCT5	8.17794	7.07184	7.70529	6.83598	7.40841	7.57972	8.08363	7.67561	7.68375	7.64864	8.24459	7.66601	7.73144	7.69568	7.69577	7.17799	7.20526	7.46668	8.03645	7.90803	7.60677	7.54478	7.39691	7.31071	7.87747	8.02149	7.69547	7.81995	7.99933	7.95904	7.33337	7.85627	7.8093	7.67928	7.53941	7.35972	7.96984	8.22745	6.92583	7.40595	7.68762	7.90676	8.07082	7.64439	8.33719	8.07741	7.88418	6.80031	7.75565
MRPL37	11.4986	10.0245	10.6575	11.1114	10.7674	10.5741	11.19	10.9112	10.8718	10.9255	11.1249	11.1658	10.542	10.9239	10.5889	10.7692	10.4406	9.85463	11.1318	11.1137	10.4311	10.617	10.4191	10.2348	10.4621	11.151	10.9886	11.3053	10.9209	10.9521	10.9593	10.5572	10.7035	10.6041	10.3432	11.0644	9.70015	11.4549	11.5772	9.92805	10.6617	11.4149	10.9583	11.7427	10.831	10.5588	11.0763	10.4763	10.8756
ING5	7.98326	7.94832	7.59185	7.64754	7.47576	7.14615	8.04522	7.51094	7.85075	7.68547	7.78301	7.68979	7.48944	7.8163	7.44513	7.01553	7.41042	7.35247	7.22599	7.43612	7.19152	7.53658	7.08872	7.47693	7.2037	7.87406	8.10521	7.54668	7.712	7.80764	7.55675	7.44893	7.90444	7.32264	7.15305	7.74738	7.54376	7.38011	7.72917	6.98585	7.80329	7.20388	7.22637	7.45293	7.18829	7.49307	7.39145	7.21395	7.56218
EIF2B2	9.05113	9.23777	9.17957	9.3575	9.16586	9.40778	9.18211	8.90536	9.50405	9.61074	9.55745	9.35555	9.33672	9.63983	9.33731	9.65468	9.22209	9.5899	9.4057	9.70247	9.43208	8.98121	9.66905	9.3135	9.34574	9.38443	9.45174	9.4933	9.42876	9.41068	9.53186	9.52925	8.78642	9.41933	8.89136	9.54356	8.88646	9.68983	9.15652	9.88343	9.18335	9.6529	9.60905	9.20788	9.40589	9.5244	9.33317	8.48203	9.49643
SF3A2	10.4413	10.0887	9.77097	10.5202	10.4242	10.1176	9.97719	10.4102	10.0945	10.3591	10.3234	10.2071	9.98776	10.1396	10.485	10.6138	10.3947	9.81977	10.5389	10.4995	10.1974	10.0372	9.80583	10.6626	10.0202	9.98297	10.8283	10.6198	10.074	10.551	10.7478	9.92695	10.722	9.74661	10.565	10.2953	9.99214	10.0395	9.68817	9.59012	10.4621	10.4385	10.255	10.3534	10.3027	9.822	10.2575	9.92141	10.5635
MBTPS2	6.66969	6.67351	7.10174	7.24028	6.87506	6.95026	6.88136	6.96342	7.30869	7.03903	6.37831	7.08169	6.79893	6.65452	6.88755	6.61055	6.89138	6.75317	6.70472	6.71725	6.70001	6.97173	6.79017	6.92544	6.89072	6.72166	6.69361	6.90954	6.71501	6.79645	6.8665	6.61881	6.57436	6.90627	6.75712	7.01064	6.84889	6.78077	6.64965	6.68903	6.61096	6.78738	7.37966	6.65556	6.74998	6.51791	6.87866	6.56285	6.84496
DDX28	8.73008	8.28092	8.55179	8.43122	8.37793	8.3038	8.23143	8.20131	8.3533	8.6095	9.03962	8.21509	8.39616	8.28377	8.47655	9.02074	8.10653	7.97637	8.33232	8.79472	8.28403	8.09018	8.29964	8.02088	8.38372	8.38646	8.49081	8.36014	8.49619	8.53964	8.6196	8.28794	9.11197	8.15178	8.36788	8.52211	8.15762	8.45736	7.91281	8.2499	8.37833	8.43373	8.36911	8.63955	8.18594	8.43038	8.28065	8.64216	8.44387
MCM3	9.75484	8.50095	8.89315	8.54639	9.2334	8.76387	9.75336	8.79885	9.44024	9.13511	8.60919	9.65398	8.7443	9.47439	8.67115	8.49939	8.72175	7.71848	9.62819	9.50368	8.35791	8.71472	9.41276	8.75096	8.50107	9.2849	8.97909	9.84382	8.46412	9.24824	9.19762	8.72944	8.02255	9.0936	8.41831	9.39007	8.30147	9.8989	8.70073	7.73737	8.52741	10.0341	8.89053	9.73779	9.66337	8.27229	9.47395	8.79292	9.06907
KAT8	9.41068	9.01519	9.35865	9.89589	9.16407	9.27808	8.96809	9.33809	8.9827	9.1653	9.27999	9.19834	9.35578	9.25027	9.32325	9.81022	9.12237	8.98007	9.3104	9.40325	9.00041	9.31447	8.95175	9.31636	9.37296	8.8003	9.47767	8.91559	9.01501	9.47439	9.06281	9.06962	9.7712	9.5348	9.14586	9.08853	9.01906	9.12063	8.54725	9.10522	9.07357	9.26371	9.11656	8.8474	8.8848	9.45235	8.7774	8.43304	9.21594
EIF2B3	7.99042	7.15882	7.56257	7.72886	7.28265	7.55324	7.81193	7.59414	7.60894	7.47083	7.82673	7.78449	7.13443	7.6611	7.46929	7.9367	6.88709	7.41582	7.50642	7.9012	7.43567	7.45814	7.33142	7.12647	7.92489	7.6623	7.53601	7.6099	7.98029	7.95299	7.5786	7.59586	7.75007	7.85616	7.61613	7.98159	7.36452	8.28678	7.51442	7.38794	7.48315	7.83778	7.88313	8.11929	7.88768	7.49374	7.93164	7.24816	7.79254
TUT1	7.92834	7.57953	6.88878	7.9172	7.37081	6.52854	7.21642	7.34201	7.43321	7.46534	8.12267	7.17173	7.35892	7.41986	7.71325	6.64247	7.07301	7.04183	7.48473	7.77199	7.18093	6.97639	7.52512	7.57201	6.61262	7.38413	7.58596	7.68125	7.77693	7.59291	7.50555	6.70733	6.64288	7.41008	7.39028	7.6334	7.50025	7.40771	7.28499	6.72027	7.84759	7.24576	7.73803	6.95971	7.49333	7.7953	7.49416	7.37781	7.69068
TTC27	9.81599	8.40801	9.4689	9.3375	9.08761	8.42982	9.04223	9.41641	9.25705	10.2423	9.25686	9.05455	7.22837	9.32677	9.23097	9.08195	8.63076	7.98963	9.32733	9.76285	8.83849	8.7686	8.47977	8.85121	8.40956	9.82352	9.59693	9.32074	9.11441	9.24972	9.21958	8.45597	7.97933	8.56785	10.3391	9.46955	8.78642	9.54457	8.04464	7.31613	9.10285	9.79166	9.14495	8.66397	9.18194	9.22936	9.47482	9.03873	10.4431
EXOC1	6.82552	7.62721	6.80114	7.08728	7.56117	7.23628	6.59357	7.85352	6.73566	6.88149	6.56082	6.87549	7.10956	7.15404	6.9987	6.74178	6.81122	6.97482	6.76262	6.77679	7.10925	6.66686	6.6083	7.45603	7.19607	7.09868	6.86	7.06384	6.5292	6.64503	7.12518	6.83172	6.38263	6.53395	6.39855	7.12148	6.6522	6.72558	6.69255	6.85204	6.6203	6.57682	7.03809	6.63861	6.75514	6.47462	7.31487	6.62505	6.73102
PELP1	9.89426	9.30296	8.53121	8.94658	8.88597	8.49081	8.77613	9.01252	8.92352	8.52239	9.57958	8.79551	8.36518	9.18933	8.87156	9.23511	8.80091	8.35317	9.15348	9.4479	8.91225	9.078	8.7753	8.79581	8.54236	9.11	9.29336	9.13318	9.34781	9.1604	8.98925	8.56396	8.37006	8.72592	9.10449	8.99917	8.43561	9.21227	8.19529	8.29522	9.25647	9.28907	8.80564	9.11961	9.1495	8.70197	9.12274	8.6148	9.16864
DPH2	6.47927	6.22817	6.6566	6.89289	6.69946	6.54214	6.67232	6.76581	7.0684	6.59417	6.39171	6.93464	6.35011	6.50748	6.78448	6.29016	6.62035	6.64288	6.68317	6.77955	6.47207	6.79917	6.27512	6.54632	6.73161	7.00209	6.49356	7.0623	6.3857	6.80473	6.51635	6.31096	6.01088	6.31964	6.51071	6.72998	6.47355	6.84678	6.31775	6.30331	6.28843	6.74245	6.86591	6.43869	6.64678	6.28714	6.84261	6.39024	7.14916
PAXBP1	7.15994	7.15073	7.87327	7.62923	8.11666	7.67457	7.97957	7.6146	7.62147	7.74953	6.77685	7.90397	7.27587	7.47259	7.78228	6.67836	7.83312	7.69568	7.59414	7.30125	7.16824	7.30981	7.4168	8.17667	7.74321	7.53392	7.31976	6.98709	7.09693	7.2973	7.59482	7.66858	7.23732	7.47323	7.9242	7.70669	7.64326	7.56605	7.37814	7.77432	7.09283	7.73247	7.7897	7.68292	7.18375	7.61479	7.653	6.70275	6.87691
NOC4L	7.52755	7.27522	7.22516	7.3667	7.27127	7.43828	7.22174	7.2037	7.49553	7.20179	7.60981	7.37513	7.34863	7.60763	7.44148	7.49348	7.38243	7.50572	7.12949	6.85889	6.75966	7.56246	7.2433	7.33173	7.37312	7.4287	7.26493	7.61538	7.48483	7.59908	7.29556	7.45985	7.50895	7.12944	6.94256	7.60459	7.33518	7.44861	7.28499	7.61017	7.29716	7.37213	7.2766	7.74839	7.22527	7.4236	7.28209	7.74385	7.18029
SRCAP	7.48061	7.01297	6.84116	6.88415	6.96321	6.77185	7.05668	6.65119	6.94097	7.00543	7.29012	6.80065	6.83626	6.86046	6.83335	6.99931	6.87631	6.65057	6.80528	6.88451	6.72519	7.10864	7.09623	6.70703	7.29108	7.02723	6.86149	7.08738	7.50143	6.79758	6.99835	6.88816	7.00239	6.87392	6.72938	6.58485	6.84307	7.41912	6.98462	7.08238	7.07025	6.52607	7.06348	6.79939	7.00946	6.81466	6.76939	6.78772	6.99498
RAD51C	6.05378	6.15942	6.08964	5.77904	5.94856	6.12362	6.24791	6.01499	6.11208	6.13628	6.18986	6.06067	6.09925	6.2425	6.19074	6.21097	5.97165	6.11134	6.33065	6.05068	6.10315	6.1311	6.03128	6.01195	6.064	6.25291	6.05161	6.05781	6.16524	6.21334	6.07219	6.08459	6.13299	6.18442	6.27797	6.18561	6.17761	6.13595	6.04488	6.1772	5.98674	6.11387	6.04614	6.16202	6.25058	6.13836	5.97055	6.16211	5.88122
SNRNP200	8.54914	8.16059	7.25291	7.80908	8.04129	7.44343	7.64903	8.24407	7.86334	7.77704	8.34749	7.43143	7.36437	8.16108	8.2664	7.38498	7.45328	7.25541	8.13074	7.47126	7.81675	7.97331	7.87581	8.29456	7.25209	8.25523	8.44024	8.05274	8.21851	7.47693	8.03094	7.41092	8.15895	7.30577	8.0718	7.79383	8.00587	7.35942	7.84425	6.98194	8.59748	7.66927	7.80527	7.78632	7.97065	7.85536	7.97465	7.22269	7.35224
POLR3C	10.0898	9.04771	9.73526	10.1768	9.76523	9.64905	10.0406	9.92113	9.88013	9.90718	10.0859	10.0049	9.32754	10.0388	10.0369	10.0724	9.8509	9.34618	10.0859	10.1384	9.49371	9.54211	9.33513	10.2054	9.52	10.0078	9.98511	10.0401	9.76261	10.1125	9.78514	9.67703	9.83138	9.45853	9.75898	9.77561	9.44889	9.37001	10.3481	8.76002	9.92879	9.96631	9.63418	10.2823	9.94219	9.57916	9.98297	10.5173	10.1078
CDC5L	7.85394	7.55588	7.5278	7.97146	7.69254	7.53601	7.80478	7.52746	8.07254	8.28365	7.8034	7.68979	7.80075	8.18852	8.03373	7.46773	7.84273	8.08713	8.05642	8.40649	7.90522	7.62646	8.03803	8.23968	7.74582	7.94688	8.18887	8.20061	8.18875	8.09522	8.0112	8.00884	8.04154	7.96675	8.03183	8.30636	8.07254	8.31412	8.19727	8.16305	8.02599	8.00422	8.41048	8.57393	9.11891	8.3222	8.48203	7.71559	8.50975
HSCB	7.83301	8.23105	8.09721	8.88011	8.35551	8.01811	8.15749	8.34189	8.46766	8.16034	7.95706	8.06547	7.95276	8.11302	8.0978	7.97261	8.23105	8.37693	8.4932	8.43561	8.07944	8.32821	8.6869	7.94958	7.67552	8.00979	7.76846	8.21051	8.04582	8.31096	8.53267	7.76363	8.31162	8.28756	8.28638	8.32704	8.29039	8.22655	7.64536	8.5634	7.79965	8.1601	8.86873	7.491	8.17333	8.16842	8.09446	7.30001	8.22619
HCFC1	11.19	10.1679	10.6105	10.929	10.8614	10.816	10.8978	10.7443	10.8523	11.1996	10.7841	11.058	10.7367	11.0992	10.999	10.757	10.9044	10.397	11.1026	11.1373	10.8122	10.937	10.6749	11.0664	10.9774	11.0324	11.3241	11.3739	10.865	10.8264	11.0992	10.6593	10.9937	10.2906	11.0686	11.1318	10.5689	10.9077	11.5328	10.3742	10.8411	11.1452	10.8699	11.603	10.9804	10.6593	11.027	10.2944	10.8765
SLC38A2	10.4512	10.1646	9.40609	9.70116	9.74454	8.93675	9.01028	9.62748	8.98721	9.51446	9.96759	9.24475	9.59948	9.10338	9.17347	9.54314	9.94867	9.41005	9.69301	9.80441	9.35306	9.29283	9.94244	10.4995	9.45873	10.4831	9.84091	10.4918	10.2379	9.6743	9.47873	9.54105	9.90357	9.54877	10.3665	9.03731	9.45478	9.57048	9.64135	9.54897	9.62844	9.94405	10.6917	9.63741	10.387	10.4362	9.87008	10.2462	9.8029
NUP43	9.91265	8.22032	8.91225	9.48054	9.41562	8.36833	9.01448	9.4138	9.74962	9.47722	9.6195	9.21594	8.90026	9.48299	9.45993	8.8777	8.76619	8.23378	9.63331	9.77631	8.54929	8.96274	9.1043	9.07953	8.59909	9.46913	9.88749	9.60142	9.62019	9.78244	9.80975	9.04285	9.23454	9.08465	9.64564	9.98613	9.15754	9.59253	9.46336	8.31084	9.72411	9.94354	9.64609	9.89095	9.96184	9.2746	9.93266	9.10144	10.0751
MRPL11	6.97619	6.83791	7.14366	7.08286	6.91058	6.90066	6.73304	6.8413	6.99985	6.72077	7.12829	7.04695	6.98959	6.94174	6.94766	6.93624	6.99988	6.59411	7.04766	6.96095	6.91606	6.70498	6.77412	6.64095	6.90215	6.84893	6.80992	6.65698	6.9169	6.90114	6.92428	6.55176	6.67548	6.76119	6.77961	6.80925	7.00431	6.90755	6.95425	6.675	6.84326	6.916	6.88363	6.79277	7.01442	6.74671	6.85709	7.33205	6.94283
ALG1	6.52971	6.44511	7.07853	6.80312	6.85978	7.19346	7.11954	6.70808	7.09057	6.9735	6.61924	7.55664	6.72861	7.36711	6.96195	6.44056	6.68143	6.63699	6.78743	6.84932	6.75268	7.34496	6.77967	6.53158	7.0999	6.84545	6.8034	7.02312	6.74897	7.07444	6.87684	6.97938	6.68457	6.5846	6.93624	7.23167	6.78265	7.29677	6.5775	6.82587	6.5857	7.10934	7.16298	6.61486	7.2421	6.68194	7.288	6.42134	7.0347
WDR74	7.56778	7.41745	7.31145	7.6097	7.49179	7.51278	7.35844	7.59822	7.05712	7.40209	7.55186	7.31942	7.02397	7.21144	7.38614	7.6684	7.08878	7.42521	7.44757	7.5843	7.54632	7.39356	7.54532	7.49356	7.478	7.47533	7.43074	7.73493	7.63674	7.69156	7.61135	7.23518	7.49813	7.2741	7.65539	7.63742	7.52863	7.74857	7.44767	7.44428	7.71582	7.56863	7.55826	7.61692	7.28375	7.7953	7.51985	7.70906	7.69169
USPL1	8.39545	9.07971	8.43561	8.49953	8.49547	8.03163	8.77786	8.94886	8.40405	8.58346	8.32992	8.71502	8.07619	8.53696	8.99025	7.36765	8.95278	8.32206	8.59996	9.04878	8.67631	7.99957	8.43331	9.18895	8.16021	9.00385	8.89249	8.81199	8.72326	8.57231	8.45262	8.37322	9.43693	8.40514	9.06766	8.49464	8.9976	8.18472	8.50379	7.80596	9.22298	8.41927	8.51477	8.45779	8.34763	8.91959	8.4246	9.74519	8.77108
MEAF6	6.89567	7.249	7.17519	7.34174	7.11594	7.02184	7.26792	7.13142	7.27529	7.4092	7.59662	7.36774	7.04548	7.13448	7.52167	7.38151	7.20526	7.10925	7.24554	7.30602	7.52755	7.09643	7.16029	7.59021	7.36574	7.25147	7.30079	7.37673	7.30921	7.39136	7.43477	7.40257	7.22977	7.07718	7.97077	7.00878	7.31052	7.51604	6.93721	7.28418	7.36679	7.37694	7.23835	7.30569	7.37756	7.77284	7.33547	6.85446	7.1376
FLI1	8.71399	8.84295	8.3318	8.4032	8.35229	8.40539	8.60677	9.0346	8.81446	8.18741	8.6659	8.16564	8.50366	8.50238	9.03495	8.83327	8.8853	8.79336	9.25079	9.1701	9.2989	8.50761	8.94741	9.50798	8.91527	9.74169	9.14656	9.43896	9.04699	9.09829	9.012	9.24368	9.31947	8.78351	9.6204	8.34932	9.30629	8.72638	8.32872	8.81171	9.49724	9.673	9.47604	7.45603	10.0202	9.59758	9.74454	8.34637	9.69032
DSCC1	8.50252	6.85021	7.79487	7.3185	7.05245	7.70167	8.01896	7.0438	7.71848	7.7738	7.97134	8.20318	7.88166	8.01133	7.40085	7.73003	7.16019	6.61279	8.29185	8.34827	6.76821	7.2607	7.36143	7.19459	7.22243	7.50975	7.68609	8.5405	7.83921	7.78237	7.4453	7.29399	6.74788	7.41074	6.85443	8.04415	6.63775	8.69225	8.16868	6.72905	7.34887	8.76909	7.3753	8.55512	7.80973	7.55985	7.39451	8.50393	7.79329
SYMPK	8.48525	6.97514	6.97671	6.89725	6.5697	7.35072	6.73923	6.49883	6.88938	6.85484	8.68319	7.22843	6.92723	6.94408	7.00301	6.60297	6.84436	6.54165	6.56822	6.81035	6.66594	7.50642	6.85329	6.75699	7.51894	7.93625	8.1379	7.0623	8.41831	7.10234	6.66988	6.71453	8.55299	6.66832	6.40374	6.8078	7.08605	7.19346	6.35194	6.4911	8.16906	6.63611	7.60548	6.54033	6.93699	6.47462	6.98267	6.48468	7.02216
DNAJA3	9.77284	9.61597	9.18695	9.86283	9.9303	9.52064	9.38522	9.97719	9.69097	9.65491	9.71621	9.62172	8.9726	9.62127	9.7357	9.41975	9.32854	9.3026	9.67751	9.65596	9.22209	9.63679	9.66431	9.47934	9.26243	9.75148	9.63152	9.91141	9.667	9.86903	9.56505	9.22719	8.86809	9.57767	9.48839	9.68938	9.74454	10.1366	9.16741	8.94643	9.57024	9.74684	9.66118	9.60813	9.68517	9.50617	10.1556	9.15061	9.7712
RINT1	7.58401	8.01705	7.71973	7.86875	8.14878	7.43378	8.14627	8.07764	8.11654	8.11642	7.60743	8.16564	7.19994	7.94482	8.08897	7.51132	8.12444	7.67887	7.84834	7.93637	7.56171	7.65954	7.67262	8.02766	7.50451	7.91038	7.77683	8.20975	7.95856	7.7455	8.26706	7.83899	7.46534	7.77303	7.75342	7.89318	7.3603	7.60122	7.64986	7.46652	8.15749	8.09547	7.41112	8.17443	7.73452	7.79733	7.74364	7.75834	7.83075
ATP2A2	7.89607	8.16394	9.1444	8.51263	8.97876	8.44024	8.85407	8.64087	8.84578	9.25383	6.92109	9.19872	8.49953	8.70168	8.58346	6.73373	8.36351	8.7811	8.45862	8.11666	8.16754	9.17155	9.07028	7.97249	8.59098	8.48314	8.00397	8.64363	7.75451	8.36683	9.22431	8.50482	8.32192	9.21555	8.52094	8.96793	8.62001	8.91225	8.45708	9.3688	7.69497	8.56669	8.68435	8.60661	8.59779	8.23416	8.90339	8.19297	8.38225
TAF1A	6.12092	6.294	6.35434	6.49819	6.30285	6.28151	6.22501	6.32384	6.38505	6.45905	6.27658	6.35	6.44184	6.3906	6.27564	6.33307	6.34653	6.32752	6.23542	6.59135	6.11156	6.22489	6.32488	6.33729	6.19987	6.26249	6.10388	6.41271	6.30304	6.38598	6.39557	6.30219	6.19733	6.39997	6.27591	6.37011	6.35451	6.88196	6.34499	6.24408	6.24601	6.4434	6.39807	6.42993	6.34489	6.26005	6.57113	6.26587	6.49261
MFAP1	7.85983	8.00351	7.58042	8.8244	7.6042	7.54844	7.71582	8.03173	8.46356	8.90925	8.26232	7.85448	8.34907	8.31786	8.37414	6.83867	7.88348	7.87897	7.95196	8.68508	7.37489	7.7343	8.41804	7.88982	7.4299	7.75064	8.26549	8.33421	8.35523	8.3917	8.50238	7.86304	7.31592	8.30091	8.16394	8.78441	8.36761	8.8769	8.63092	8.27656	7.9178	8.3649	8.84077	9.14725	8.66959	8.73872	8.05693	8.66559	8.72806
GPX4	11.2521	10.5191	11.4828	11.4298	10.4495	12.2873	11.5255	10.2739	11.1681	10.6723	10.94	11.387	11.3739	11.0833	11.1069	11.852	11.1544	10.8477	10.696	11.391	11.2927	11.1555	10.5238	10.9542	12.0554	10.9112	11.1407	11.267	11.1704	11.5889	11.2232	10.8795	11.3409	11.2803	9.9626	11.134	10.9703	11.5968	10.6262	10.8328	11.2437	10.8268	11.5698	10.4857	11.3515	11.0044	10.8958	11.7393	11.5815
MYC	10.866	10.063	10.2581	11.3305	11.4093	9.13902	9.05761	10.7254	10.7383	11.2143	11.2303	9.84719	10.4191	10.3302	9.71396	10.0776	10.0638	9.17803	12.0936	11.9687	10.3548	10.1655	10.7896	10.4965	8.99405	10.2436	9.38947	11.2546	11.7559	11.9568	10.4249	9.65245	8.8339	11.5099	8.7788	11.3937	10.931	12.285	10.2313	9.32056	8.65569	12.2943	12.7287	11.2437	11.387	11.2185	11.0076	11.5639	12.1418
CHERP	8.18641	7.53978	7.17397	7.20031	7.2387	7.16949	7.2037	7.18364	7.17139	7.5639	7.86082	7.09926	7.47983	7.49399	7.39241	7.12664	7.249	7.23602	7.49039	7.54852	6.96724	6.99878	7.60705	7.29004	7.44692	7.78907	7.58983	7.58455	7.92623	7.42112	7.28032	7.21318	7.62409	7.10973	6.9657	7.35386	7.55356	7.58689	6.86132	7.41346	7.65639	7.46396	7.38689	7.45293	7.28499	6.82115	7.62117	6.63973	7.40037
POLR3F	8.01553	7.48556	7.36197	7.97215	7.29306	7.50767	7.50564	7.38656	7.60248	7.56246	8.42312	7.35876	7.53004	7.80854	7.59243	8.06975	7.58011	7.39804	7.79692	7.71867	7.70084	7.4861	7.69009	7.51784	7.63996	7.71271	7.93373	7.74612	8.1138	7.87726	7.59764	7.73352	8.15821	7.55454	7.25075	7.62496	7.61926	7.80318	7.93118	7.67392	8.05654	7.92431	7.88678	7.83565	7.76846	7.9752	7.5313	7.48019	7.51541
DAP3	7.50033	7.13975	7.58805	7.97698	8.24332	7.98266	8.07082	8.05274	7.86082	7.77769	6.88196	7.64576	7.57945	8.02611	8.00194	7.45233	7.73676	7.23977	7.58795	7.58246	7.42009	7.74653	7.09623	7.94172	7.35963	7.78689	7.54405	7.89445	7.34708	7.8172	7.88029	7.49392	7.40037	7.98757	8.0396	8.06633	7.66511	7.90177	8.06799	7.29399	7.6601	7.38552	7.66919	8.39104	7.90042	7.90201	8.24172	8.23918	7.70279
CUL3	6.82886	6.92084	6.40602	6.58306	6.67703	6.61835	6.53759	6.73928	6.66947	6.57229	6.56759	6.63965	6.44705	6.65811	6.56746	6.52423	6.70564	6.54641	6.59476	6.73499	6.5148	6.52879	6.50286	6.79784	6.58003	6.6869	6.57352	6.60824	6.71501	6.4821	6.59476	6.71584	6.57227	6.59647	6.4326	6.43983	6.75836	6.55344	6.60601	6.52879	6.64282	6.51088	6.62804	6.7511	6.67284	6.65616	6.74853	6.47316	6.49118
TARS2	8.23604	7.85693	7.9554	8.25523	7.83427	8.15672	7.98098	7.80952	8.22302	8.06099	8.76573	7.85175	7.76352	8.30967	8.06681	8.53681	7.78471	7.99294	8.00725	8.06111	7.96174	8.1379	8.14236	8.21105	8.00327	7.85952	8.34721	7.96788	8.59793	8.35014	8.17218	8.07704	8.01085	8.09174	8.18409	8.1591	8.10105	8.28822	7.99535	8.17932	8.41901	8.29268	8.36588	8.16741	8.32126	8.10702	8.094	7.95741	8.24091
RNASEH2B	8.77802	7.90077	8.05935	8.27138	8.19376	8.07277	8.77956	8.51263	8.4109	8.32937	8.55076	8.43546	7.76532	8.38879	8.66486	8.99421	8.59348	7.72874	8.75384	9.06098	8.35551	8.38865	8.42105	8.79352	8.34568	8.73574	9.46437	9.41724	8.58287	9.06491	9.20712	8.5089	8.45833	8.69255	8.89553	8.94075	8.10984	9.16332	8.79236	7.86771	9.20751	9.2746	8.15245	9.44929	9.68839	8.60919	9.32129	8.80679	9.41621
PWP2	6.3604	6.35642	6.3828	6.29695	6.30109	6.28511	6.55702	6.26194	6.45032	6.4343	6.25118	6.36084	6.28918	6.33896	6.33436	6.23914	6.09803	6.41518	6.29135	6.37145	6.57737	6.1736	6.43423	6.38114	6.4769	6.34738	6.32837	6.32291	6.51454	6.31438	6.27251	6.34216	6.3911	6.33095	6.3928	6.35276	6.53369	6.69792	6.38233	6.35439	6.26873	6.27547	6.34935	6.39074	6.3734	6.1555	6.45673	6.17373	6.54356
PPP1R35	9.83391	9.51446	9.08373	9.89426	9.4479	8.97673	9.33611	9.35306	9.60142	9.08284	9.58968	9.22756	8.45249	9.56566	9.11909	9.53124	9.31079	8.86374	9.02848	9.62701	8.95211	8.85019	9.38227	9.22578	9.10804	9.49246	9.4941	9.72039	9.54436	9.66118	9.33492	8.7919	8.28079	9.15987	9.28774	9.4481	8.82064	9.36845	8.68997	9.05761	9.4725	9.088	8.5866	9.11569	9.18804	9.23172	9.25528	9.37637	9.6761
BCL2	7.38089	6.59194	6.32642	6.59424	6.52494	6.47056	6.46138	6.45154	6.53682	7.0986	6.65921	6.39704	6.53874	6.6147	6.77927	6.3319	6.49225	6.3487	6.56822	6.65514	6.33799	6.66954	6.35381	6.71521	6.39843	6.52822	6.82343	6.69492	6.66077	6.59618	6.6412	6.41008	6.62782	6.3016	6.45096	6.48037	6.51649	6.39487	6.36583	6.36339	6.63508	6.40637	6.58185	6.46108	6.37436	6.65972	7.02767	6.32879	6.31666
MTCH2	7.67939	6.82132	7.41515	7.19258	7.3295	6.91726	7.2738	6.6651	7.53621	7.44385	7.58615	7.33647	7.1753	7.24268	7.41556	6.68948	7.19058	7.127	7.28662	7.17018	7.09263	7.43337	6.65874	7.14704	7.35876	7.3679	7.54057	7.43387	7.30168	7.08644	7.60724	7.40121	7.41548	7.24021	6.84811	7.52391	7.0775	7.44978	7.4301	7.50153	7.20793	7.36814	7.39175	7.27792	7.29428	7.71131	7.29568	7.19354	7.00383
FBXO11	6.70815	6.66921	7.16504	7.04947	6.78982	6.76638	6.77788	7.07953	6.93877	7.32023	6.35656	7.0968	7.15845	6.84272	6.97499	6.42114	7.14704	6.68824	6.47172	6.88012	6.79919	7.16956	6.78396	7.55557	6.87024	7.01292	6.74134	7.22163	6.63531	7.09398	7.18239	6.80743	6.78567	6.74559	6.76802	6.87234	7.21258	7.01335	6.889	7.02952	6.44178	7.17257	7.05037	7.1503	7.08243	6.63919	6.9049	6.98862	6.9531
NUDCD3	8.65686	8.52023	8.04978	8.40146	8.08329	7.76032	8.05642	8.24966	8.29135	8.05631	8.94903	8.05346	7.26552	8.73589	8.10597	8.09349	7.97686	7.83332	8.3855	8.35999	8.12255	7.92611	8.2137	8.31049	7.79953	8.18131	8.63757	8.16096	8.51806	8.34651	7.93164	7.93567	7.44909	8.14401	8.08219	8.31786	7.82972	8.31786	8.14376	7.79121	8.46165	8.21382	7.48691	8.12139	8.47892	7.96594	7.98192	7.82824	8.13038
WDR4	9.99869	8.44726	8.98652	9.20257	9.43349	9.09221	8.99009	9.01483	9.03145	8.48927	9.62613	9.23605	8.25622	9.20186	8.8388	9.08041	8.44628	8.07918	9.41914	9.58669	8.84311	9.29908	9.00041	8.45504	8.93719	9.4269	8.72501	8.87473	9.43208	9.43816	8.71179	9.10667	8.54193	9.40963	8.58875	9.17764	9.22901	9.9626	9.11162	7.90884	8.72991	9.67972	9.1991	9.7293	8.89348	8.9781	9.62909	8.74823	9.25566
IMP4	10.948	9.95107	10.6823	10.777	10.5522	10.2575	10.9132	10.5612	10.558	10.29	11.1159	11.0913	9.82052	10.9542	10.4636	10.8186	10.2962	10.1452	10.865	10.795	10.5412	10.7574	10.0576	9.93964	10.2887	10.4614	10.542	10.3548	10.5572	10.8824	10.2995	10.4492	10.3776	10.5298	10.613	10.8486	10.0333	10.7833	10.4046	9.60014	10.3288	10.8205	10.1147	10.3796	10.2018	10.198	10.2836	9.95613	10.7245
PTPN23	7.07883	7.41145	6.78086	6.78789	6.64114	6.56745	6.76655	6.7635	6.81236	7.02972	7.41448	6.53656	6.9206	6.8754	6.91306	6.64797	6.95107	6.95443	6.72263	6.85631	6.61986	6.62242	7.12535	7.04239	6.66905	6.88604	7.11342	6.52952	7.22364	6.9387	6.59045	6.7443	7.15495	6.67684	6.63269	6.64682	6.75836	6.79236	6.62361	6.99169	7.28006	6.73362	6.7122	6.57381	6.71411	6.8091	6.88785	6.62818	6.90647
DHODH	7.01416	6.49259	6.6322	6.83279	6.91058	6.64093	6.83315	6.67308	6.69677	6.45825	6.38778	6.80634	6.43459	6.62321	6.85661	6.38011	6.44936	6.47664	6.60697	6.89552	6.4558	6.54301	6.53822	6.68079	6.44255	7.06059	6.75432	6.73474	6.53735	6.74405	6.75011	6.59678	6.4358	6.44839	6.51071	6.52441	6.56014	6.82484	6.57236	6.48748	6.7623	6.42544	6.71785	6.50414	6.50198	6.48277	6.83139	6.55325	6.75219
DNAJC11	6.6297	6.40925	6.77071	6.52541	6.50291	6.52045	6.47376	6.53131	6.55017	6.66594	6.39171	7.06673	6.45206	6.40747	6.60222	6.19967	6.6561	6.3833	6.43303	6.43121	6.23255	6.52721	6.2526	6.36458	6.62964	6.7733	6.6138	6.57821	6.6035	6.37554	6.40617	6.36229	6.40198	6.38422	6.44513	6.68399	6.58424	6.76119	6.46048	6.56017	6.74744	6.53424	6.8762	6.7054	6.41883	6.34056	6.87605	6.43543	6.65904
PPP1R8	6.43605	6.40293	6.32358	6.34283	6.35441	6.09545	6.42873	6.34979	6.41911	6.58485	6.37754	6.27877	6.33978	6.33714	6.40876	6.23114	6.28118	6.15612	6.29262	6.36573	6.36114	6.29349	6.27876	6.41193	6.25983	6.70764	6.31403	6.33435	6.25157	6.36883	6.41975	6.16961	6.29109	6.27704	6.18928	6.46965	6.17877	6.31621	6.23523	6.14937	6.42466	6.18103	6.19749	6.14923	6.23534	6.11127	6.45673	6.09945	6.27126
WDR3	6.60297	6.40293	6.38956	6.40423	6.39939	6.37061	6.46731	6.40049	6.44008	6.66087	6.23151	6.38403	6.41973	6.54516	6.3918	6.17864	6.35319	6.50442	6.3735	6.60441	6.52069	6.42032	6.44367	6.51372	6.47829	6.60591	6.56116	6.58462	6.54337	6.52423	6.58742	6.45301	6.41528	6.52273	6.58804	6.62412	6.43001	6.64652	6.46048	6.33483	6.50814	6.47263	6.61393	6.43107	6.44261	6.418	6.50487	6.53789	6.35067
TRAIP	6.58764	6.22621	6.30903	6.26277	6.20693	6.38787	6.51225	6.40338	6.27641	6.31167	6.21334	6.41018	6.54342	6.2973	6.35456	6.08905	6.28556	6.14396	6.56061	6.42499	6.43169	6.31817	6.33663	6.29883	6.17691	6.31833	6.38886	6.33811	6.34982	6.25952	6.31984	6.31004	6.04493	6.27375	6.26064	6.28656	6.19088	7.18907	6.37718	6.27093	6.55078	6.96827	6.33969	6.47255	6.34489	6.29032	6.35173	6.32355	6.33041
RFC5	9.359	8.19183	8.7236	8.71399	8.6676	8.76542	9.17403	8.66261	9.23885	9.11641	8.49189	9.44713	8.97345	9.33167	9.00505	8.67494	8.73963	8.05751	9.93218	9.47482	8.56729	8.331	8.51589	8.89086	8.39131	8.94415	8.93276	9.66542	8.36252	9.03077	8.7236	8.67494	7.93752	8.78642	8.60423	9.39577	7.87908	10.0148	9.27201	8.05126	8.87875	10.0424	8.76715	10.218	8.89445	8.55122	8.84497	8.64015	8.99779
PAFAH1B1	9.30537	9.98432	9.34418	10.0887	10.0633	9.69603	9.71396	10.0137	10.3371	10.377	9.45518	9.59033	9.89614	10.2148	10.6266	9.43658	10.0333	9.60104	10.3467	10.0748	10.0519	10.0531	10.0328	10.6941	9.96058	9.6068	10.2468	10.4325	10.0729	10.1301	10.453	10.1655	9.68428	9.94244	10.324	10.0063	10.2819	9.90455	10.1472	10.1331	10.4756	10.0366	9.88501	10.188	10.3521	10.6601	10.1271	9.7782	9.99545
NAA25	8.74042	8.46342	7.63554	8.41465	8.65789	7.85908	7.83535	8.55799	8.37322	8.06018	8.39349	7.82303	7.55356	8.41524	8.24069	6.90335	8.216	7.75019	8.36153	8.16831	8.052	8.17108	8.47769	8.06183	7.90307	8.53696	8.14614	8.40635	8.33033	7.83985	8.23942	7.84392	8.04154	8.0465	8.10741	8.39924	8.3725	8.42119	7.96916	7.71386	8.2943	8.14451	8.64937	8.09875	8.12626	8.21826	8.83963	8.21638	7.8907
ANAPC2	6.46081	6.51988	6.65788	6.75454	6.65348	6.64979	6.80937	6.54314	6.51961	6.42186	6.65286	6.52114	6.45869	6.48016	6.35568	6.54485	6.44332	6.62239	6.50353	6.5771	6.48874	6.66541	6.5892	6.64495	6.63633	6.67974	6.43293	6.48309	6.51916	6.68817	6.57211	6.44906	6.53853	6.60904	6.61184	6.55687	6.42157	6.86309	6.59254	6.47314	6.63242	6.53321	6.36978	6.50944	6.61091	6.4875	6.46754	6.5675	6.40771
DLST	9.1222	7.89059	8.31904	7.79899	7.886	7.61439	8.68155	7.92545	8.38687	8.4969	9.12137	8.20318	7.80202	8.29185	8.14727	7.08404	8.0503	7.4991	8.20305	8.1927	8.16242	7.60685	7.53923	8.19323	7.86038	9.07953	9.2334	8.32821	9.2097	8.36683	7.89353	8.08183	9.1597	7.73296	7.74944	8.10876	7.67847	7.92126	8.72547	7.55614	9.42223	8.2075	8.23081	8.36336	8.09636	7.69777	7.9013	8.4283	7.79254
INTS9	9.55701	9.34674	9.2321	9.77417	9.32601	10.377	9.35171	9.2334	9.75853	9.83847	9.81551	9.47482	9.07524	10.0109	9.98613	10.1396	9.50261	9.33149	9.63396	9.7487	9.64067	9.57811	9.33435	9.29927	10.3445	9.32001	9.65798	9.82598	9.64025	9.43981	9.77795	10.157	9.22969	9.35882	9.66072	9.9932	9.38812	9.61335	9.46832	9.20599	9.2849	9.79166	9.65798	9.16936	10.1195	9.9185	9.74408	9.64067	9.84838
XRN2	9.11214	9.49785	9.555	9.61483	9.60859	9.61251	9.38849	9.51576	9.61754	9.58339	8.51982	9.36941	9.51325	9.52419	9.36685	9.24625	9.3921	9.61638	9.75509	9.64158	9.15025	9.51491	9.81386	9.43092	9.41894	9.68983	8.86744	9.87783	9.03909	9.3921	9.40838	10.0055	9.51388	9.21133	9.50089	9.36806	9.4544	9.17823	8.64772	10.1224	9.00642	9.71163	9.45194	8.70386	9.18014	9.42896	9.64471	8.86078	9.26446
NMT1	9.04717	8.31362	8.44235	8.84578	8.88383	8.04627	8.83948	8.73464	8.28026	8.61466	9.33019	8.60161	8.25362	8.46437	8.62585	8.09349	8.19246	8.26085	8.73366	8.70628	7.87504	8.70832	8.05091	8.70524	7.97029	8.6591	8.65894	8.32716	9.1614	8.78597	8.4234	8.37998	8.38415	8.43317	8.50181	8.46191	8.38334	8.76973	8.76355	8.5371	9.01062	8.17322	8.39853	8.6167	8.46709	8.9375	8.44573	8.2943	8.74446
MRPS14	7.16814	7.04205	7.32311	7.61203	7.51112	7.10764	7.3096	7.60497	7.87504	7.64946	7.41931	7.27241	7.09846	7.5205	7.65589	6.89188	7.55078	7.06764	7.13443	7.26196	6.74115	7.05928	7.12917	7.5987	7.08836	7.17196	6.78048	7.8055	6.98184	7.20618	7.58913	6.96268	6.9137	7.55624	7.30254	7.8171	7.4301	7.43195	7.06355	7.44596	6.99908	7.29245	7.73666	7.06653	7.99686	7.3411	7.89721	7.08517	7.42352
PRPF6	7.83577	6.84797	7.58126	8.06538	8.08944	7.60677	7.89698	8.16443	7.93818	7.71161	7.4403	8.00155	7.42778	7.73014	7.95752	6.67583	7.78187	7.10579	8.11872	7.25853	7.00308	7.64624	6.89871	7.8448	7.71918	8.02444	7.78135	8.04943	7.79797	7.9522	7.62806	7.89933	7.73943	7.01997	7.55221	7.75513	7.76476	7.55903	7.75342	7.56593	7.65169	7.55547	7.95112	7.72523	7.93457	7.44074	7.84812	8.14439	7.87472
DNTTIP2	6.227	6.11827	6.06523	6.09068	6.0864	6.0967	6.19292	6.22211	6.06246	6.12922	6.0717	6.07064	6.19189	6.04032	6.16732	6.11915	5.97635	6.09518	6.04428	6.13079	6.23008	6.21539	6.11061	5.98917	6.16433	6.29149	6.18036	6.20137	6.21152	5.98741	6.21233	6.08809	6.18592	6.12466	6.21241	6.1691	6.14895	6.24558	6.24087	6.13133	6.06846	6.24156	6.34462	6.15753	6.1108	6.33526	6.29462	6.15355	6.30683
ACLY	8.60161	8.66188	9.04947	9.34535	8.93928	9.07669	9.20563	8.71342	9.02192	9.62656	8.16616	9.03145	8.613	9.01537	9.05149	8.7362	9.06031	8.94224	8.56312	9.09395	8.60754	8.55981	8.96021	8.67034	9.16442	8.82965	8.63563	9.36202	8.88615	9.05777	9.36147	8.93996	9.02624	8.70692	9.25724	9.24349	9.00536	9.57363	8.56168	9.29798	8.33218	9.31983	9.48918	9.05438	8.46385	9.07114	8.65063	8.59981	8.86731
ATP6V1A	10.2292	11.0969	11.4176	11.3502	10.7417	10.7324	11.0564	10.7567	11.5199	11.6107	10.3318	11.0773	11.5786	11.5875	11.4438	10.0751	10.8785	11.0453	10.6486	11.0601	10.5111	11.1808	11.2256	10.9006	10.6875	10.7069	10.9907	10.8273	11.0707	10.7567	11.3529	11.58	11.517	11.4914	10.5816	11.4958	11.2854	11.088	11.7197	11.7	11.2608	10.5978	11.5306	11.2497	11.4425	11.5423	11.1328	12.2276	11.0538
IBA57	6.92422	7.26204	6.97559	7.47259	7.24485	7.25665	7.32978	7.26819	7.25812	7.26238	7.32572	7.29334	6.7301	7.32459	7.50732	6.94178	7.28609	7.07758	7.03416	7.00744	6.71225	6.75156	7.0363	7.38346	6.91879	7.00664	7.28567	7.43423	7.28203	7.20497	7.171	6.67756	6.98897	6.69803	6.84969	7.15615	6.93066	7.01044	7.80507	7.37638	7.73527	7.0807	7.62944	7.53639	7.44233	7.31113	6.9857	9.65574	7.22869
WDR43	8.7811	8.2245	8.37833	8.19796	8.73812	8.28587	8.6779	8.52211	8.35288	8.32399	7.98159	8.82342	7.80637	8.26944	8.29309	8.59616	7.96571	7.9805	8.42943	8.49175	8.10998	8.49871	8.06869	7.78209	8.08388	8.74778	7.73126	8.53979	8.14827	8.43065	8.1435	8.04275	8.57146	8.03778	8.16906	8.37568	7.94492	8.37046	8.02184	7.44301	7.91898	8.65481	8.54236	8.30001	8.31533	7.7347	8.73492	8.14439	8.41061
DBR1	6.81064	7.16532	7.26212	7.58795	7.27529	7.44621	7.2973	7.13437	7.70648	7.51017	6.72641	7.51729	7.52483	7.49064	7.43203	6.71618	7.3833	7.52985	7.38753	7.37181	7.16009	7.26951	7.27145	7.68628	7.32511	7.11161	7.00439	7.59085	7.05636	7.5704	7.62101	7.36219	6.64644	7.14954	7.43558	7.61318	7.60855	7.68821	7.77463	7.64765	6.89543	7.33963	7.67202	7.89878	7.40389	7.42202	7.38265	7.48382	7.63125
RCC1	9.86635	6.98543	7.85637	8.37292	7.75792	7.73567	8.17282	7.90201	8.16242	8.68796	9.50946	8.34907	7.53621	7.61309	7.49263	7.72077	7.4448	7.05792	8.09674	8.22491	7.18744	7.27151	6.93624	7.3992	7.6894	9.16198	9.53649	8.08932	9.74733	9.09572	7.77454	7.14342	9.30084	8.22938	6.70981	8.021	7.74158	9.07288	7.33656	6.89916	9.00041	8.00315	8.24823	8.04464	7.88395	7.71899	7.59096	6.83956	7.92103
FARSA	9.33965	7.23816	8.37292	8.7392	7.78406	8.31545	7.97738	7.47702	7.91515	8.01636	9.08041	8.2211	7.9835	8.22315	7.90318	9.23282	7.92373	7.58925	8.06065	8.17615	7.77526	8.08231	7.87805	7.70698	7.98006	7.91471	8.48496	8.23521	8.59674	7.82218	8.26044	8.12579	7.61429	8.43997	7.84686	8.52817	7.64635	8.94259	7.64221	7.64765	8.01412	8.5165	8.22018	8.05211	8.00363	8.08618	7.84912	8.30877	8.03444
NOL9	7.60528	6.67034	6.64622	6.45753	6.47781	6.59737	6.7233	6.61505	6.73211	6.67929	7.12357	6.78229	6.62494	6.63595	6.8715	6.51122	6.80855	6.54281	6.4974	6.65514	6.46075	6.44973	6.55001	6.84871	6.5045	7.02359	7.08104	6.60654	6.9035	6.98862	6.65586	6.61039	6.60762	6.34606	6.52353	6.66632	6.49955	6.48441	6.36473	6.11848	6.96958	6.31879	6.71337	6.21506	6.59699	6.26555	6.51125	6.08731	6.63021
SAE1	11.832	11.1716	11.3976	11.2706	11.1533	11.8012	11.7346	11.2546	11.5027	11.2484	11.592	12.0554	11.7924	11.8951	11.4564	11.6556	11.2903	10.9856	11.3924	11.6	11.3661	11.5314	11.3858	11.1658	11.7	11.4986	11.2879	11.7843	11.235	11.2903	11.1294	11.4646	11.0827	11.4771	11.6955	11.5815	10.8967	12.1459	11.6501	10.7409	11.0484	11.6621	11.2766	11.5445	11.517	11.391	11.5712	10.6571	11.222
SSRP1	8.95728	7.34848	7.87692	8.03924	8.13248	7.87516	8.38014	8.06088	8.04201	8.17071	8.3189	8.15554	7.45193	8.01907	7.96129	8.3881	7.76532	7.58484	8.28132	8.39117	7.82515	8.3029	7.97272	7.47693	7.64864	8.50919	8.2701	8.38321	8.07131	8.15245	8.14414	7.86026	8.18485	7.90032	7.87839	8.14248	7.53349	8.47389	8.32532	7.57211	7.98548	8.71193	8.06391	8.73783	8.06939	7.59597	8.20291	7.08517	8.04057
CNOT3	8.16706	8.13514	7.74727	7.70749	7.25873	7.55846	7.64615	7.51094	7.57665	7.59764	7.95971	7.64015	7.83868	7.73911	7.51121	7.55229	7.57057	7.56622	7.31019	7.64536	7.69507	7.75648	8.08713	7.77358	7.80086	7.89318	8.39362	7.66705	8.1138	7.59224	7.54122	7.63494	8.19581	7.68018	6.99591	7.40655	7.81355	7.72219	7.02786	7.8548	8.18257	7.44101	7.65676	7.00513	7.50025	7.61017	7.50117	6.83246	7.30361
LONP1	10.1929	8.89019	8.9827	9.08657	9.10928	9.37836	9.36611	9.09718	8.90974	8.99202	10.1289	9.60104	8.64479	9.15475	9.06437	9.81339	8.85137	8.44011	9.35211	9.44387	9.09221	9.17919	9.24253	8.81695	9.29872	9.78905	9.46437	9.15586	9.88501	9.05181	8.93996	9.34855	9.15736	9.27939	8.63356	9.08552	9.12524	9.62748	8.82079	8.34311	9.50968	9.29872	8.92565	9.21341	8.90716	8.86156	9.24861	8.50511	9.00041
TIMM22	10.024	9.02695	8.45303	9.59076	8.97464	8.58996	8.94297	8.75384	9.28907	9.78716	9.92955	8.78488	9.09452	9.30138	9.88963	9.04543	8.7869	8.98772	8.99421	9.11266	8.95848	9.02343	8.99291	9.37856	8.72915	9.19125	9.95585	8.98738	9.55335	9.01568	9.68159	8.56642	8.63518	9.42547	9.0297	9.20902	9.34138	9.47805	8.59127	8.83198	9.49603	8.81848	9.63939	9.22279	8.62271	9.49082	9.21484	8.27456	9.08888
TRMT61A	8.69413	7.42813	7.24076	7.30308	7.53787	7.26806	7.68911	7.69777	7.75007	7.36944	8.37833	7.19466	6.77966	7.82337	7.37681	7.25881	6.96145	7.47476	7.39421	7.56257	7.33758	6.8322	7.21409	7.36047	6.97284	7.75658	7.77609	7.75928	7.76235	7.80309	7.45849	7.15788	7.70937	7.11157	7.54317	7.59394	7.73655	7.52829	7.31052	7.10009	7.9637	7.69596	7.47942	7.61429	7.14214	7.41885	7.61027	7.7243	7.49893
TRPM7	6.57126	6.65178	6.45938	6.73461	6.70298	6.56956	6.49878	6.58595	6.5274	6.69288	6.65389	6.78094	6.70296	6.74339	7.01175	6.62221	6.75965	6.80532	6.84025	6.56445	6.331	6.82914	6.47776	6.8433	6.66784	6.51847	6.59149	6.60114	6.7329	6.66903	6.74803	6.60594	6.60537	6.64513	6.7054	6.78541	6.6096	6.53816	6.53679	6.719	6.75395	6.82865	6.83063	6.7574	6.79113	6.78722	6.74853	6.62818	6.97025
UMPS	7.29507	7.17052	6.82646	7.03053	6.89887	6.76842	7.07926	7.26227	7.2228	7.30109	7.45551	7.22477	7.11686	7.15259	7.12607	7.77007	7.04684	7.05211	7.2291	7.27106	7.22448	7.34802	7.06174	7.10438	7.16264	7.2051	7.22762	7.11063	7.1664	7.34948	7.19691	7.2254	7.4419	6.9624	7.2902	7.1388	6.93916	6.99771	7.16428	6.89497	7.06433	7.23306	7.22955	7.64188	7.00274	7.28631	7.29484	7.23103	7.18029
RFC1	7.47613	7.46499	7.01103	7.35306	7.23069	7.23628	7.24035	7.26337	7.23809	7.25239	7.33225	7.08337	6.69707	7.06	7.27241	6.72281	7.22045	7.28967	7.33584	7.49317	7.33888	7.19321	7.19849	7.53941	7.21497	7.55977	7.30079	7.36047	7.61662	7.06452	7.03088	6.94816	7.3284	6.59212	7.22455	7.03833	7.25541	7.44522	7.01581	7.38211	7.4345	7.67383	7.18364	7.48726	7.36406	7.16484	7.11465	6.43858	7.09336
FARSB	15.2751	15.185	14.9302	14.2672	14.8354	15.0824	14.8688	14.9472	14.8464	14.7429	15.064	14.9025	15.1004	14.9249	14.8293	14.9682	14.9025	15.0824	14.5366	14.4962	14.9788	14.445	14.8125	15.1977	15.1665	14.5936	15.1665	14.7095	15.1298	14.5879	14.582	14.8293	15.064	15.1605	15.185	14.852	14.9788	14.8013	15.0887	15.008	15.2362	14.6676	14.8236	14.9682	14.5478	15.008	14.7095	15.2424	14.9249
RPN2	9.40513	8.22745	8.98974	8.96969	8.74976	9.81551	8.94936	8.74526	8.86325	8.96826	9.08393	9.08074	8.97893	8.94126	8.85345	9.52547	8.98958	8.50439	8.9385	9.01401	8.84723	9.28642	8.60234	9.17863	10.1016	8.89668	9.22867	9.15045	8.83439	8.96649	9.14337	9.68062	9.5661	9.82326	8.90974	9.10338	9.21467	9.85929	8.56873	8.95295	9.00921	9.49287	9.29946	8.77238	9.51446	9.45873	9.38641	8.59278	9.33472
MRPL13	9.91032	9.46336	9.66657	9.95792	9.31736	10.4591	9.73826	9.26298	10.0859	10.1301	10.3425	10.0474	9.66587	9.916	9.82403	10.427	9.52567	9.6941	9.8706	10.3399	9.86755	9.92805	9.88013	9.26604	10.4607	9.59443	9.80487	9.66118	10.4973	9.94302	9.90258	10.3247	9.32289	9.8969	9.54356	10.2881	9.64274	10.5412	10.0403	9.94144	9.40694	10.106	10.3084	10.2975	10.545	10.0446	9.96394	9.94013	10.0887
GTF3C1	8.31863	8.06342	7.90862	8.24675	7.69169	7.89146	8.07501	7.64025	7.99772	8.34189	8.91757	7.87805	8.26388	7.99196	7.94733	7.88131	8.40801	7.90419	7.66652	7.78176	8.14804	8.15798	8.52613	7.94699	7.92036	8.00315	8.57321	7.56882	8.51047	7.59708	8.21302	7.83008	8.25677	7.96419	9.09011	8.15554	7.89946	7.88053	7.52032	8.29912	8.31148	7.60142	8.10664	7.69403	8.06633	7.95335	7.94854	6.80254	7.49253
AHR	7.53374	7.77559	9.11352	7.6826	8.29978	9.17823	8.19001	8.21917	8.58966	8.48063	7.91583	8.9353	7.76997	7.69923	8.18677	8.7236	8.32781	8.74729	7.54782	7.78384	7.86147	9.66431	8.02924	8.04379	9.19618	7.70708	7.54852	8.07836	7.88948	7.99356	8.0735	8.57856	7.9341	8.80407	7.92994	8.22239	8.20714	8.90179	7.46753	8.83043	7.62023	7.60248	7.98305	7.61429	7.86394	9.32619	7.61793	7.9544	7.79797
POLG	8.07388	8.59455	8.93734	8.86389	9.39152	9.07816	8.99524	8.80091	8.75958	8.81109	8.2956	9.05012	8.9247	8.89534	8.86532	8.36336	9.21679	8.71042	8.53322	8.749	8.4981	8.99025	8.45232	9.16217	8.8738	8.43436	8.43423	9.07953	8.63941	8.74823	8.83118	8.8315	8.5586	8.85789	9.08058	8.82931	8.80916	8.81494	8.47808	8.83752	8.54251	8.76339	8.75944	8.45051	8.1643	8.83785	8.71369	7.98217	8.9543
POLR2I	10.4973	9.5742	9.60523	9.88447	10.0587	10.1247	10.0808	9.75987	10.1538	9.39307	10.5351	10.1501	9.55828	10.108	9.69801	10.6382	9.56044	9.56133	10.0895	10.3124	9.95979	9.89479	10.1667	9.81803	9.71053	10.1095	10.0593	9.93499	10.2636	10.218	9.98194	9.67567	9.3688	9.92536	9.62772	10.2506	9.50597	10.5075	9.97746	9.28074	9.83415	10.1999	9.80238	11.4494	9.88914	9.6743	9.78716	9.86635	10.0668
UBA1	11.2292	10.1961	10.5754	10.5427	10.3836	10.2689	10.3836	10.029	10.6158	10.6494	11.1452	10.6438	10.9856	10.6782	10.5926	10.3117	10.4694	10.5298	10.0417	10.5572	10.2385	10.5737	10.932	10.0968	10.3385	10.4928	11.0785	10.4492	10.9112	10.5488	10.7052	10.8904	10.936	10.902	10.2816	10.6526	10.6741	10.5776	10.1711	10.9141	11.1171	10.4495	10.7027	10.0242	10.4133	10.0596	10.2874	10.1613	10.4406
RABGGTB	10.1738	10.0055	10.0474	9.8623	10.3892	10.1048	10.5135	10.1974	9.98084	10.3524	9.75649	10.5619	9.66905	10.1313	10.0213	10.4377	9.98511	9.77231	10.0361	10.2129	10.2266	10.0576	9.73074	9.96208	10.1694	10.361	10.1926	10.1364	10.3136	9.91799	10.0872	9.92482	10.5412	9.66474	10.1396	10.0086	10.012	9.7112	10.0602	9.36377	10.2842	10.2506	10.0218	9.74169	9.98139	9.95107	9.84667	10.1004	10.0234
SRPK1	9.42169	9.06437	8.74177	9.05197	9.42206	8.68347	9.21679	8.8461	9.20347	9.69603	8.9385	9.06098	9.92747	9.29192	9.25383	9.23397	9.80168	8.8171	9.38423	9.63331	8.94692	8.8809	9.11978	9.11671	8.5839	8.97172	9.13493	9.72179	9.30103	9.12668	9.34515	9.57935	8.66217	10.1206	9.134	9.40436	8.85454	9.89148	9.69474	9.18913	9.16512	9.67772	8.70479	9.74987	8.94432	9.12561	9.21916	8.94465	9.05131
DOLK	6.76432	7.05751	6.5469	7.15887	6.43051	6.79903	6.53333	6.60688	6.91766	6.96149	6.62671	6.80186	7.2354	6.82155	6.96724	6.34476	6.64398	6.83718	6.5427	7.26132	6.76234	6.65161	7.41912	7.11749	7.02887	6.83664	6.70752	6.68991	6.78246	7.2736	6.83004	7.0753	6.5781	6.87874	6.60521	7.01768	6.97117	7.22858	7.67223	7.81279	6.57118	6.56408	7.48691	7.44157	7.48171	6.84143	6.63573	6.94857	7.40875
EIF2B1	9.38907	9.73348	9.8514	9.80189	9.8185	9.75011	9.62701	9.73916	9.75336	9.54211	9.26011	9.9015	9.57272	9.69735	9.98936	9.64297	9.56728	9.53166	9.77097	9.74917	9.87332	10.0292	9.65018	9.65468	9.55025	9.78998	9.27259	9.55914	9.52022	9.63574	9.54692	9.70932	9.58669	9.56669	9.77919	9.55459	9.8711	9.60947	9.34994	9.38755	9.52107	9.42528	9.57339	9.77893	9.66679	9.91342	9.84793	9.24587	9.68817
DDB1	9.02091	8.402	7.53639	7.7527	8.65569	7.83535	8.00587	8.4819	7.73257	7.74158	8.04464	7.75126	7.67749	8.1837	7.95184	8.48846	8.08136	7.67887	8.48482	8.08725	7.98987	7.71571	7.81917	8.39237	7.6805	8.75688	8.32451	8.26562	8.04427	7.51317	7.94387	7.69383	8.32599	7.74364	8.20342	8.11367	7.48869	7.395	7.80097	7.06145	8.64245	8.04427	7.65773	8.09496	7.90211	7.51094	7.99333	8.17418	7.60798
RAE1	6.55472	6.59006	7.15705	7.40432	7.46165	7.45204	7.31226	7.29501	7.49831	7.31271	6.39986	7.32397	7.36151	7.30437	7.63116	6.37902	7.09508	7.35247	7.43792	7.30204	6.74991	7.36623	7.50433	7.36679	7.40296	6.82957	6.49943	7.34431	6.42903	7.32678	7.30408	7.04492	6.2983	7.0489	7.27763	7.65209	7.25806	7.70454	7.10811	7.55977	6.47244	7.31761	7.91743	7.21071	7.18728	7.14336	7.3796	6.40607	7.65488
PGD	10.5705	10.3312	12.3663	11.0633	10.8813	11.2842	10.7761	10.5405	11.0474	11.0935	10.9634	11.3421	13.1633	10.9531	11.0796	11.1171	11.8399	11.4338	10.9475	10.6626	10.2848	10.6559	11.4928	9.97824	11.448	10.4399	10.8178	10.7228	11.3515	10.6241	11.1538	12.5634	12.3985	13.2963	10.1283	11.5127	11.3791	12.6329	10.1319	12.7162	10.5359	11.1318	11.0538	9.70629	11.0132	11.5486	10.6073	9.92721	11.1283
PSMB1	12.6032	12.253	12.6621	12.5311	12.3813	12.113	12.4932	12.113	12.7379	12.4372	12.4878	12.5467	12.6092	12.8808	12.7162	12.506	12.3206	12.1003	12.1309	12.6531	12.4613	12.3588	12.2555	12.1649	12.4746	12.4321	12.3764	12.6243	12.4719	12.3813	12.3439	12.3439	12.7226	12.4345	12.4773	12.4243	12.1671	12.8129	12.6092	12.2485	12.3536	12.3299	12.6032	12.6501	12.3564	12.5916	12.285	12.3936	12.1936
CINP	6.82665	6.36879	6.95933	6.91216	6.52384	7.00013	7.33115	6.46909	7.19974	6.85161	6.67436	7.12747	7.06599	7.03509	7.18411	6.55267	6.74816	6.77598	6.85199	6.9511	6.67754	6.90034	6.70055	6.53437	7.29691	6.76032	6.63482	6.77588	6.64965	6.73678	6.7672	7.00851	6.61575	6.89967	6.33581	7.03741	6.957	7.52427	6.5478	7.32826	6.87339	6.91879	6.89173	7.22003	6.75514	6.96424	6.60826	6.75385	7.1019
PSMD6	9.48257	9.40226	10.1613	10.025	9.92428	9.74917	10.0148	9.58249	10.3149	10.4651	8.85377	10.2426	10.1556	9.88778	10.0256	9.79402	9.90668	9.42241	9.94676	10.054	9.59054	9.91368	9.56526	9.83188	9.98511	9.72975	9.58926	10.1307	9.71439	10.1002	10.5721	10.164	9.50968	9.74214	10.429	10.3097	10.0841	10.3221	10.509	9.89713	9.38967	10.226	11.0421	11.0664	9.96816	10.1749	10.2929	10.6225	10.6162
EFTUD2	10.3577	9.31636	10.0678	10.029	9.6123	9.71755	9.88196	9.1604	9.8984	9.97872	10.4936	10.2316	10.415	9.90843	9.64471	9.81575	9.72411	9.86283	9.3925	9.95669	9.66453	9.9626	10.0234	9.10648	9.7524	9.80147	10.1405	9.84485	10.4283	9.62305	9.84459	10.03	10.4106	10.311	9.45255	10.0915	9.70336	10.394	9.42774	10.0673	9.90869	9.98194	9.84667	9.56649	9.34219	9.57317	9.63807	8.99291	9.72882
SACM1L	8.12104	8.33477	7.68271	8.04226	8.1186	8.31823	7.75855	8.03254	8.28536	8.26058	8.38687	7.94353	8.08255	8.3959	8.14401	7.94652	8.24248	7.96395	8.55831	8.51218	8.10127	8.21838	8.12812	8.62671	8.53923	8.19796	8.26472	8.49704	8.72532	8.49533	8.07918	8.66636	8.54859	8.69982	9.21662	8.34651	8.50283	9.01369	8.45318	8.56757	8.84077	8.66411	8.53623	8.28431	8.43317	9.56649	8.61344	8.70919	9.13455
PRPF39	6.33141	6.30669	6.43247	6.52541	6.54786	6.39051	6.46731	6.4083	6.45248	6.52567	6.38011	6.35	6.36139	6.35732	6.34732	6.4084	6.38554	6.48641	6.38807	6.38598	6.51963	6.34221	6.51989	6.66941	6.47949	6.52209	6.48652	6.43645	6.37415	6.31652	6.50525	6.44189	6.33261	6.35269	6.37681	6.42146	6.53145	6.4458	6.47992	6.71194	6.46106	6.24515	6.42966	6.36987	6.33551	6.48277	6.36758	6.49899	6.52395
PDE4DIP	6.79886	6.87299	6.75062	6.77995	6.69732	6.90469	6.717	6.54752	6.7912	6.84434	6.80175	6.9853	6.92562	6.83487	6.60566	7.36437	6.61361	6.73668	6.88746	6.7373	6.62858	6.66954	6.85668	6.73188	6.93628	6.8912	6.78048	6.80636	6.66403	6.67425	6.67429	6.49685	6.61696	6.95271	6.65701	6.74115	6.91606	6.79236	6.90289	6.79911	6.91515	6.89398	6.82278	6.91393	6.97293	7.06521	6.66436	6.88454	6.67975
SF3B3	9.04964	7.70658	8.42704	8.73675	7.9878	7.85725	8.01753	8.18195	8.34161	8.29694	8.75008	7.45399	7.46173	8.31308	8.35737	7.95574	7.56613	7.63197	8.28326	8.96841	8.01694	7.86137	7.51884	7.93209	8.07704	8.11824	8.30162	8.73934	8.49304	8.58205	7.88534	8.07338	7.75585	7.92489	8.30447	8.44123	7.62249	8.76167	8.42969	7.51326	8.32561	8.61813	8.02586	8.70554	8.15233	7.96334	8.43137	9.31208	8.3058
THOC2	7.11565	7.29709	7.65659	7.44284	7.27872	7.4212	7.28528	7.52573	7.28144	7.30204	6.78925	7.33009	7.33963	7.04097	7.56797	6.54603	7.4143	7.52437	7.40409	7.27106	7.19598	7.61671	7.28078	7.6334	7.58076	7.55884	7.27325	7.40562	7.34305	7.21169	7.33533	7.39356	7.09025	7.57586	7.07769	7.41479	7.6691	7.74987	7.90955	7.86966	7.27522	7.37694	7.70608	8.1509	7.80507	7.17568	8.11423	8.44333	7.79066
SUPT6H	7.97921	7.36128	7.5464	6.96521	7.14906	6.82654	7.38396	7.07318	7.35789	7.4865	8.01955	7.3992	7.35805	7.31836	7.4711	6.3389	7.44402	7.13336	7.07718	7.14313	6.81328	7.51094	7.44733	7.38105	7.15882	7.74506	7.8777	7.1907	8.01811	7.1907	7.62701	7.00637	8.05237	7.07413	7.13955	7.30569	7.25402	7.48675	7.22251	7.48601	8.11072	6.95073	7.81675	7.06212	7.13599	6.78564	7.10548	7.33814	7.37551
POLD1	9.19066	7.7333	8.1111	7.86461	7.52103	8.44262	8.12139	7.31678	7.62357	7.60401	8.75659	8.65426	8.35443	8.02814	6.91041	7.91212	7.57645	6.91144	8.01553	8.05346	7.34505	7.87783	8.10296	7.26876	8.36992	8.15821	8.00516	8.33841	8.54609	8.15386	7.67076	7.59085	7.60855	8.10009	6.9376	7.95044	7.23056	8.86193	6.99333	7.23185	7.76342	8.45011	7.7332	8.48714	7.33584	7.51672	7.66748	6.52345	7.9998
SF3B5	11.6525	11.2303	10.9583	11.0827	11.0217	10.806	11.2148	10.8568	10.9151	10.5666	11.3421	10.9623	10.7065	10.948	10.8694	11.3718	10.629	10.8234	11.0378	10.9693	10.867	10.8196	10.7783	10.464	10.6179	10.843	10.8943	10.4157	11.058	10.9753	10.8597	10.7709	10.639	11.027	10.6663	10.7487	10.6799	11.1452	10.7035	10.6917	10.9102	10.9025	11.0044	10.9763	10.665	11.0173	10.711	10.5938	10.5366
RPTOR	6.9651	6.98889	7.08636	6.928	7.111	7.00392	6.92245	6.77992	7.05437	7.04257	7.07444	6.96541	6.99633	7.00191	7.05948	7.80722	7.1186	7.08872	6.85547	6.88451	6.91161	6.92807	6.98862	6.95977	6.94319	6.96735	6.89295	6.85742	7.235	7.02653	6.9216	7.04121	6.90882	6.90438	7.04257	6.98904	7.09864	6.86814	6.96918	6.64526	6.96807	6.96212	6.63293	7.12512	6.72219	7.12813	6.76818	6.8948	6.84631
NSMCE4A	10.7417	10.5054	10.0605	10.218	10.3685	10.5405	10.3155	10.4686	10.3058	10.4263	10.2689	10.4178	10.1601	10.2717	10.5381	10.4071	10.617	9.73001	10.4724	10.3829	10.447	10.6041	9.84986	10.5359	10.5549	10.5635	10.6225	10.8234	10.1016	10.2052	10.3253	10.2366	10.2442	9.98027	10.3091	10.12	10.0458	10.3453	9.85729	9.42059	10.5217	10.5619	9.78613	9.79855	10.0773	10.2042	10.5359	9.07028	10.0644
FLAD1	9.64841	9.41211	9.4269	9.3813	9.16217	9.01853	9.2989	9.27423	9.57162	9.05977	9.79619	9.53977	9.23282	9.94091	9.71508	9.8051	9.66564	9.58885	9.38056	9.49825	9.64564	9.46255	9.42263	10.0126	9.2442	8.94415	9.25856	9.53229	9.44288	9.36259	9.24271	9.47976	9.17291	9.5963	9.79595	9.5698	9.37159	9.69431	9.22793	9.10357	9.41741	9.51408	9.2024	9.16123	9.83438	9.66542	9.02882	9.54797	9.58206
HAUS3	6.24245	6.11827	6.28077	6.2553	6.28077	6.26343	6.23922	6.40338	6.2896	6.21306	6.32127	6.2855	6.2355	6.31049	6.40377	6.20957	6.28556	6.23254	6.29874	6.19698	6.20259	6.16857	6.29581	6.20614	6.2824	6.27813	6.32946	6.20255	6.34803	6.14743	6.29606	6.17503	6.16958	6.13079	6.30579	6.22932	6.18731	6.26225	6.2226	6.1802	6.26428	6.17128	6.27057	6.19001	6.26238	6.18157	6.25206	6.10709	6.20195
MUS81	9.06172	9.24861	8.3694	9.0346	8.33827	8.86683	8.59439	8.30622	8.47932	8.51836	9.36377	8.10887	8.85469	8.54697	8.31253	9.134	8.55427	8.80326	8.5889	8.73857	8.44545	8.48134	8.92547	8.71591	8.70401	8.54335	8.76138	8.43304	9.18749	8.63356	8.47848	8.43292	8.63683	8.66987	8.64045	8.39031	8.74945	8.71487	8.6889	8.57408	9.22087	8.75659	8.67745	8.92944	8.12343	8.53294	8.5085	7.70906	8.53884
DDX41	9.70981	8.83897	9.40756	9.09647	8.99834	9.07251	9.19394	8.96323	8.96649	8.91443	9.71029	9.23683	9.04667	9.0427	8.8469	9.0078	8.82079	9.29445	9.06733	9.02039	8.85531	9.24312	9.09507	8.54859	8.99291	9.15061	9.10302	8.92337	9.53503	9.05994	9.00694	9.31677	9.65776	9.4459	9.05875	8.99357	8.98958	9.57789	8.98586	9.22849	9.21749	9.19542	9.22685	9.40416	8.55061	8.96274	9.012	8.21002	9.078
SFSWAP	8.80582	9.49744	8.60361	8.80693	8.80901	8.89069	8.75761	8.85037	8.65298	8.9719	9.06544	8.68214	8.73308	8.66411	8.96238	8.87235	8.65395	8.73008	8.63119	8.97102	8.79807	8.626	9.22936	8.68495	8.8406	8.85153	9.0358	8.65094	9.01288	8.81368	8.94381	8.91862	8.89733	8.73008	8.64463	8.63757	8.89715	8.63489	8.9204	8.58333	9.09342	8.5866	8.92699	9.21042	8.73464	8.60996	8.82931	8.82257	8.70014
HMGCS1	10.1547	9.88248	9.0266	10.8918	9.65313	9.78859	8.80234	9.43187	9.54673	10.5681	9.72223	8.84901	8.79885	9.70116	9.89123	9.60123	9.50448	9.20108	9.32307	9.51699	9.64158	9.80777	9.83341	9.53672	10.4088	9.58358	10.2385	9.51118	9.47955	9.2488	10.1935	8.86174	9.40137	9.26754	9.51012	10.0605	9.07488	9.05472	10.1396	9.05096	9.99516	9.40304	10.9102	9.25402	10.2192	8.99113	9.38737	9.18297	9.73207
RAD9A	8.21014	8.18753	8.02352	7.84859	7.6336	8.00667	7.77432	7.51197	7.58145	7.52128	8.79005	8.05188	7.84737	7.75701	7.74781	7.97089	7.64461	7.67067	7.46066	7.22989	7.62189	7.18776	7.67262	7.17279	7.82016	7.78373	8.08629	7.14209	8.25178	7.59021	7.43771	7.38362	7.65516	7.76457	7.95135	7.53083	7.58882	7.6416	6.97268	7.15951	8.49261	7.22503	7.23313	7.54624	7.20787	7.42921	7.22775	6.78553	7.59251
CPSF2	8.31122	7.19583	7.84542	7.81126	7.3796	7.70708	7.48372	7.05409	7.65912	7.87153	8.81352	7.5645	8.06528	7.73811	7.75618	7.91002	7.77769	7.70771	7.3784	7.64439	6.97029	7.45962	7.6652	7.40372	7.92857	7.79015	8.46948	7.87692	8.46287	7.99356	8.02776	7.90941	8.63683	7.91977	7.66592	7.83535	7.89456	7.72292	7.35057	8.05837	7.92431	7.67289	7.78406	7.94854	7.57655	7.89048	7.38378	6.93945	7.52096
BAZ1B	8.54454	8.38308	8.24741	8.13552	8.64377	8.57119	8.16367	8.44348	8.31505	8.5716	8.46054	8.39576	8.10837	8.34774	8.51634	7.67243	8.40704	8.3029	8.53035	8.33074	8.36336	8.67388	8.74193	8.41762	8.50482	8.04499	8.45447	8.74702	8.31175	8.12702	8.61154	8.3725	7.29193	8.43477	8.46356	8.42091	8.78381	8.73415	8.80886	8.46273	8.10152	8.59513	7.96871	9.31467	8.72438	8.23671	8.26828	8.02005	8.15027
TEN1	7.66927	7.1413	7.45713	7.35544	7.15475	7.40232	7.69777	6.87929	7.50362	7.30505	7.99968	7.42956	7.44791	7.59843	7.26077	7.32375	7.42468	7.55588	7.34297	7.41305	7.69764	7.51586	7.26245	6.90734	7.44978	7.24173	7.68073	7.54198	7.67662	7.41243	7.53056	7.26188	8.27656	6.95927	7.09684	7.47495	6.99801	7.12607	7.06355	7.68125	7.40679	7.16269	7.11806	6.98912	7.14638	7.1037	7.20843	6.69171	7.20675
HINFP	8.16021	8.15334	7.71161	8.56011	7.59833	7.63223	7.88143	7.88198	8.23551	7.9823	8.42982	7.71325	7.94105	8.32585	8.19741	6.7628	7.87783	7.83042	7.90509	8.31021	7.58795	7.62545	8.11193	8.17008	7.29229	7.91038	8.1435	8.16381	8.3349	8.06572	8.13015	7.4287	7.60855	8.04522	7.69964	8.01896	8.18358	7.91595	7.2247	7.94457	8.36208	7.7543	8.18938	8.10116	7.8379	8.45091	7.94546	8.27217	8.04264
RNF113A	9.10703	8.6139	8.61899	8.96155	8.32088	8.331	8.62303	8.54022	8.54725	8.34622	8.92994	8.43345	8.63154	8.63293	8.6854	8.89534	8.93412	8.2303	8.76604	9.19928	8.69444	8.20155	8.27482	8.66018	8.2432	8.51423	8.72669	8.77833	8.43983	9.15586	8.4743	8.99389	9.04788	8.53239	9.04683	8.4582	8.18728	8.64652	8.29001	8.29469	8.96069	8.89036	8.8474	8.27973	9.07701	8.83357	8.27456	8.15295	8.8881
WDR7	7.06526	7.263	7.39722	7.22899	6.73893	7.33039	6.84195	6.74867	7.19365	7.41819	7.28055	7.11211	7.71611	7.263	7.18879	6.85633	7.24613	7.47693	7.13641	7.18686	7.32586	7.46601	7.42202	7.17005	7.3394	6.79308	7.11743	7.45142	7.35686	6.80706	7.23345	7.43713	7.53621	7.57105	7.53463	7.39675	7.84029	7.53473	7.41829	7.69029	7.12724	6.96212	7.37439	8.10116	6.9651	7.30876	6.91746	6.78338	7.12142
MIOS	8.48872	8.3084	8.37483	8.30251	8.16131	8.2916	8.60724	8.05706	8.3029	8.45693	8.61683	8.4568	7.82282	8.60054	8.3649	8.26232	8.24356	8.48982	8.41724	8.55267	8.50095	8.43833	8.36951	8.52638	8.42036	8.32793	8.43205	8.26562	8.6167	8.54193	8.50573	8.69538	8.12139	8.39715	8.37345	8.33912	8.48496	8.48077	8.4743	8.47264	8.46028	8.60661	7.64635	8.56041	8.24509	8.58104	8.4246	8.63428	8.30472
C18orf21	8.70783	8.59806	8.84968	9.17619	8.66382	8.59659	8.80693	8.97224	8.60011	9.01766	8.18604	8.77675	8.74621	8.59996	8.90796	9.02553	8.96439	8.6403	8.48163	9.18297	8.68229	8.4349	8.61828	8.79838	8.38225	8.69779	8.71965	8.80296	8.40443	9.02074	8.91575	8.84077	9.25097	8.59348	8.78189	8.7735	8.64835	8.69474	8.74259	8.90502	8.78898	8.71858	8.7107	9.04102	8.8482	8.67807	8.66925	8.83311	8.89398
C1orf109	7.47719	7.50804	7.25826	8.21626	7.82004	7.49901	7.79572	7.83824	7.90297	7.84073	6.80175	7.85952	7.2541	7.80606	7.93625	6.45529	7.49927	6.70325	7.48019	8.00027	7.05619	7.10749	7.73782	7.70547	7.45796	7.45204	6.85603	7.61135	7.51206	8.17833	7.4275	6.81965	6.56088	7.39574	7.31879	8.10116	7.70648	8.03492	9.16495	7.25896	7.32297	7.68085	7.81907	9.31854	7.45619	7.4725	7.77801	9.95868	8.11979
MRPL4	6.36191	6.25051	6.3148	6.17953	6.28747	6.32682	6.29612	6.3443	6.37951	6.42078	6.43423	6.29774	6.33107	6.34705	6.52226	6.33307	6.3566	6.21933	6.31363	6.4494	6.30943	6.31434	6.4032	6.28629	6.34589	6.34242	6.4169	6.32702	6.50332	6.37463	6.53944	6.3794	6.20101	6.40743	6.34341	6.33064	6.26619	6.33434	6.34212	6.40238	6.37089	6.3646	6.29356	6.28812	6.33653	6.42377	6.34205	6.27565	6.30309
NUP205	10.0126	9.46678	9.33149	9.49624	9.58021	9.31697	9.84332	9.46638	9.97009	10.1898	9.8349	10.0234	8.883	9.95429	9.71599	9.40284	9.72089	8.90244	10.0224	10.139	9.62105	10.0142	9.75034	9.55231	9.24065	9.71053	9.89532	10.0928	9.97393	9.61419	9.82528	9.56669	8.37387	10.1532	9.5698	9.85634	9.67793	10.4599	10.1805	8.82129	9.65446	10.1731	8.85757	10.422	9.9484	9.87236	9.60724	9.17029	9.6068
E4F1	10.3809	10.2614	9.63195	9.94302	9.822	9.96902	9.6919	9.99158	9.6652	10.035	10.397	9.81243	10.0537	9.8989	10.3181	9.91977	10.0813	9.69914	9.69823	9.56133	9.93724	9.77464	9.56856	10.2926	9.88117	10.1119	10.4276	10.0273	10.1942	9.67751	9.54398	9.71896	10.1271	9.87529	10.1579	9.71417	10.0322	9.80095	9.75533	9.10468	10.3344	9.47976	9.94895	9.7909	9.32836	10.0587	9.69097	9.39268	9.86635
SRRT	6.6297	6.76251	7.01758	6.77025	6.72992	6.5663	6.81561	6.65119	6.57264	6.71162	6.92109	6.92113	6.72861	6.71163	6.69219	6.68101	6.70564	6.63864	6.5427	6.68503	6.69851	6.65698	6.59162	6.75443	6.53772	6.60352	6.47628	6.71427	6.72943	6.81774	6.65346	6.85461	6.79759	6.69552	6.91087	6.84609	7.05507	6.7381	7.11009	6.80846	6.98795	6.83778	6.83163	6.69598	6.75514	6.97824	6.6135	6.85935	6.67156
RRM1	11.3597	9.50742	10.6683	10.5713	10.7778	10.4206	11.2256	10.4199	11.089	11.151	10.3194	11.6907	11.5905	11.2854	10.6113	10.1045	10.3652	9.11821	11.0697	11.5057	10.1236	10.0779	9.97119	10.3272	10.1556	10.6096	11.0505	10.9553	10.2535	11.1102	10.7717	10.3124	9.72411	10.843	10.437	11.4324	9.64994	11.9155	11.9173	8.94565	10.394	11.3474	10.2322	12.2991	10.5627	9.92141	10.6356	10.4921	10.7683
TAF6L	9.0252	8.03492	8.29844	8.40484	8.27495	8.65006	8.11546	8.06457	8.18641	8.31412	9.14153	8.35695	8.71752	8.45276	8.56642	8.70154	8.3314	8.05813	8.08435	8.21548	8.22718	8.50036	7.94503	8.28938	8.63533	8.46301	8.77414	8.37581	8.67434	8.2731	8.29135	8.20342	9.32712	8.33259	8.03632	8.4564	7.86473	8.22097	7.84708	7.81749	8.81541	7.96594	8.37345	8.59718	8.42858	8.16957	8.20074	7.75019	8.3891
DPAGT1	10.4057	9.69866	9.7403	10.2061	10.0322	9.36239	10.2286	9.95953	10.3305	9.98458	10.4871	10.2874	9.42101	10.3184	9.9932	9.98272	9.44506	9.3189	10.2906	10.2633	9.46998	9.78104	9.69344	10.0025	9.48549	10.0355	9.77844	9.50742	10.0355	10.1768	9.75034	9.76719	9.58756	10.3997	9.88064	10.0968	9.27312	10.532	8.64463	9.25264	9.93192	10.3071	10.447	8.78397	10.1619	10.4178	9.98111	8.80488	10.2373
RNF20	8.81029	8.45943	8.4349	9.07616	8.52667	8.30864	8.63458	8.63636	8.95211	8.85515	9.2953	8.52711	8.93562	8.81937	9.05643	8.96457	8.73543	8.97117	9.02607	9.28019	9.00608	8.66866	8.94482	9.19047	8.45135	8.27559	9.32386	8.97673	9.01718	8.97102	8.81446	8.94936	9.00625	8.92368	8.99202	8.79221	9.56856	9.06082	8.73543	9.32346	8.86839	8.85997	8.87996	8.55224	9.30467	9.39152	8.79853	9.0449	9.17311
NFS1	6.4179	6.29628	6.32456	6.44145	6.35367	6.39128	6.31572	6.21838	6.40753	6.28592	6.23151	6.25983	6.348	6.37371	6.35568	6.38209	6.38668	6.45794	6.33614	6.2554	6.24606	6.24132	6.5127	6.38114	6.64265	6.32598	6.29981	6.31502	6.41847	6.47576	6.30906	6.49364	6.24084	6.32405	6.40573	6.30943	6.38038	6.39371	6.34796	6.29831	6.28843	6.33318	6.36449	6.4116	6.3685	6.31125	6.55266	6.36342	6.52006
DARS2	8.266	6.97514	7.61849	8.17943	7.19598	7.7389	8.11485	7.18764	7.44117	7.93118	7.77483	7.97077	7.85491	7.7599	7.56543	7.63029	7.80359	7.00233	7.50171	8.28264	7.63186	7.44301	7.64517	7.90328	8.24259	7.75019	7.927	8.1019	8.00004	7.6759	7.60835	7.86204	7.16221	7.6728	7.16264	7.75396	7.16629	8.23232	8.74702	7.29237	7.5803	8.34595	7.64715	8.60423	7.99356	7.82051	7.61394	7.7543	7.90231
BRF1	7.9915	7.66601	7.38648	7.22298	7.424	7.25296	7.16731	7.2247	6.8762	7.20314	8.18433	7.35981	7.15557	7.25505	7.41931	6.67961	7.22961	6.9434	7.28551	7.38975	7.20917	7.25485	7.37631	7.68879	7.23791	7.54029	8.04661	7.79188	8.03803	7.4301	7.79211	7.36566	7.9622	7.30331	7.04257	7.24138	7.13532	7.25637	7.3084	7.50442	8.22252	7.369	7.78853	6.9122	7.29039	7.47656	7.20288	7.25225	7.50135
CDT1	9.61292	6.3746	8.06416	7.46515	7.70689	8.00516	8.64448	6.56499	7.97389	8.05456	7.59107	8.92748	9.67342	8.01601	6.77173	7.62229	7.87525	6.34303	9.26793	8.49661	6.75139	7.59208	7.62567	7.14347	7.45892	8.18677	7.84086	8.80886	6.84675	7.90723	7.67681	8.15519	6.59985	8.3618	6.67063	8.49217	6.22902	9.52505	8.57035	6.21331	6.57363	9.70857	7.77168	10.1702	7.89922	6.53183	7.96049	8.31836	7.64122
CHAF1A	7.57	6.32782	6.68936	6.47116	6.54998	7.63881	6.96655	6.40738	6.67437	6.61312	6.43109	6.87176	7.04548	6.60453	6.56096	6.4926	6.48655	6.22821	6.61323	6.92087	6.56372	6.61191	6.47417	6.1213	7.4177	6.75396	6.43169	6.76021	6.37704	6.58951	6.52381	6.4398	6.5986	6.62172	6.31585	6.84773	6.26907	7.6703	6.53427	6.20471	6.44322	7.01714	6.39058	7.49796	6.49613	6.42987	6.49948	6.36061	6.67444
RPA1	8.9047	8.33286	9.10357	8.85789	8.91654	8.76666	9.36535	8.98586	9.18033	9.07181	8.30027	9.47604	8.97345	9.05659	8.85203	8.50152	8.69074	8.37469	9.12776	9.08568	8.70738	8.85662	8.91393	8.96356	8.66261	8.90599	8.60903	9.26584	8.80535	9.18155	9.13919	8.87077	8.50676	8.84136	9.14674	9.23624	8.74306	9.61118	9.75581	8.41957	8.72142	9.43051	8.93963	10.0322	9.30467	8.91225	8.926	9.60461	8.9375
GFPT1	6.84216	6.76708	7.32041	7.2033	6.85978	7.1484	7.20466	7.06094	7.12011	7.4139	6.62185	7.30397	7.12293	6.98342	7.04197	6.62094	7.30893	6.86176	6.98721	7.2839	7.22587	7.22527	7.03518	7.3524	6.98283	7.07359	6.96366	7.14916	6.82428	7.18174	7.06697	7.23278	7.2032	7.90231	7.17707	7.19861	6.95427	7.56882	7.12203	7.32525	6.82008	7.6544	7.21976	6.76812	6.80263	7.24605	6.97989	6.89761	7.12495
DDX20	6.353	6.16221	6.29022	6.30173	6.24589	6.30337	6.3994	6.10659	6.26735	6.23661	6.09616	6.23972	6.28312	6.11337	6.15971	6.13185	6.23302	6.24612	6.31927	6.40779	6.26607	6.44296	6.32153	6.34291	6.33802	6.28549	6.38506	6.20507	6.33145	6.28549	6.25464	6.12044	6.23106	6.38309	6.32863	6.28486	6.26189	6.22473	6.30297	6.24289	6.2576	6.28063	6.39807	6.3398	6.16848	6.33952	6.26065	6.36203	6.46525
POLA2	9.23869	7.70034	8.65833	8.10629	7.7567	8.48897	9.22613	7.81729	8.45915	8.3273	8.54755	9.28642	8.83692	8.88498	8.36252	8.27697	8.69625	7.34834	8.64448	8.80564	8.11847	9.23852	7.95787	8.60011	8.30485	8.18306	8.20176	9.56044	8.2672	8.50482	8.04403	8.71149	8.21714	8.6254	8.11872	8.65686	8.0136	9.76962	8.87858	7.61849	8.43645	9.05925	8.09018	9.04805	8.32062	8.32479	8.02947	7.70137	8.28678
CENPI	6.6475	6.50154	6.61723	6.52453	6.5229	6.66812	6.92698	6.58856	6.59294	6.70239	6.74914	6.94727	7.22682	6.57415	6.65551	6.50513	6.58879	6.26965	6.68563	6.80254	6.57597	6.56452	6.54141	7.06769	6.4319	6.50244	6.38886	6.69712	6.48177	6.45913	6.57328	6.51113	6.50247	6.71063	6.55902	6.71556	6.54113	7.27074	7.89989	6.40971	6.54677	6.80331	6.68645	7.95124	6.56307	6.59537	6.54424	6.59329	6.89042
BUB1B	6.79575	6.63705	6.54478	6.79266	6.57946	6.52442	6.65191	6.53347	6.64656	6.71718	6.57612	7.02693	7.29816	6.74066	6.81403	6.47677	6.49225	6.51836	6.66289	6.93404	6.48619	6.49287	6.6971	6.56852	6.42955	6.7316	6.55995	6.94853	6.6215	6.57546	6.45994	6.60238	6.66264	6.7132	6.60187	6.94368	6.58779	7.38235	7.31757	6.59583	6.55803	7.26125	6.68112	7.9012	6.78274	6.36534	6.45825	6.54994	6.63324
ICMT	8.31929	8.30758	8.30327	7.94766	8.17393	8.83801	8.61683	8.00143	7.97077	8.20383	8.23918	8.44998	8.72078	8.0503	8.23205	8.70832	7.75533	8.51409	8.26402	8.46948	8.33628	8.5089	8.44672	7.93141	8.89119	8.08003	7.85929	8.27469	8.14827	8.37638	8.15895	8.57856	7.90066	8.73097	8.17884	7.91233	8.53666	9.16777	9.0259	8.54481	8.07477	8.5866	8.35173	9.70384	8.7877	8.86374	8.19116	8.16719	8.20935
DDX6	7.35269	6.68961	6.52782	6.42101	7.13039	6.8277	6.74306	6.84239	6.76216	6.76134	8.18306	6.34027	6.6779	6.95523	6.76875	6.65053	6.64398	6.92448	6.58862	7.17697	6.82832	6.57276	6.8212	6.84074	6.46758	7.14093	6.95185	7.30989	6.70774	7.05112	6.5355	6.55059	6.82458	6.46736	7.05055	6.85332	6.92064	6.82251	6.43957	6.64263	6.93962	6.45246	6.84386	6.78935	6.86499	6.53426	6.94807	6.65655	7.07424
ALAD	6.77008	6.83561	6.62369	6.58643	6.52982	6.85052	6.77557	6.52436	6.40753	6.58683	6.65065	6.61277	6.41456	6.60567	6.67153	6.69259	6.65182	6.60545	6.59211	6.6742	6.6326	6.40777	6.52119	6.53158	6.36409	6.54664	6.59652	6.75305	6.59417	6.47316	6.60638	6.68146	6.54562	6.79707	6.64892	6.87927	6.53784	6.63103	6.68355	6.63234	6.4774	6.5354	6.57155	6.49827	6.55617	7.0167	6.357	6.57371	6.66155
PALB2	7.40663	7.1413	7.26364	7.30421	7.45193	7.48735	7.24185	7.21565	7.41346	7.60287	7.10781	7.04405	7.3548	7.16968	7.06249	6.71938	7.47516	7.26992	7.49579	7.47426	7.18744	7.47983	7.42677	7.51036	7.48718	7.22264	6.95351	7.82651	7.34416	7.57116	7.34252	7.4001	6.71714	7.46714	7.13955	7.26342	7.46557	7.75461	7.34353	7.40448	6.94209	7.46937	7.31295	7.57306	7.34587	7.46292	7.58076	7.19776	7.46481
MCM7	12.3132	10.8505	11.2571	11.3963	11.6781	11.5184	11.8312	11.3924	11.8063	11.2866	11.3448	12.2575	10.5978	11.9155	11.2461	11.3791	11.6287	10.0256	12.2256	11.9629	10.8978	10.929	11.1785	11.517	11.087	11.4272	11.2497	12.5283	10.9161	11.4549	11.2279	10.9441	8.97345	11.2521	11.175	12.0652	10.4178	12.4011	11.7799	9.44633	11.1441	12.4345	10.2228	12.8096	11.3448	10.3823	11.4958	11.4026	11.4928
FAM122A	6.89567	7.7162	7.38957	7.6912	7.86875	7.77104	7.22477	7.68839	7.92545	7.80775	6.89914	7.37681	7.78406	7.68821	7.7859	7.0331	7.41727	7.63813	7.48019	7.58246	7.1361	7.61479	7.72938	7.47871	7.54727	7.3096	7.20755	7.60743	7.10579	7.73921	7.85822	7.59426	7.10843	7.53374	7.75865	8.02694	8.02444	7.82607	8.29573	7.90487	7.39659	7.42028	7.87063	8.96405	8.09425	7.93511	8.20536	8.71149	7.57962
CPSF4	11.1294	10.4665	10.2624	10.324	10.4164	10.0194	10.4675	10.4628	10.4907	10.4505	10.8727	10.7212	9.20864	10.6138	10.4672	10.5061	10.2569	9.80777	10.4442	10.6518	10.2442	10.6113	10.3292	9.91342	10.0808	10.5374	10.6757	10.785	10.6977	10.526	10.2538	9.98776	9.68638	10.1331	10.6866	10.6683	9.94513	10.2429	10.2823	9.57465	10.501	10.5188	9.37575	10.6332	10.4556	10.004	10.5209	9.8349	10.5025
MED16	7.23977	6.87299	7.0038	7.09536	6.84771	7.0994	7.03522	7.01545	6.99055	6.96453	7.20383	7.11889	7.05928	6.64499	7.24303	7.73803	6.83904	6.95797	6.92414	7.11635	7.25745	7.18553	7.14247	7.14264	7.28032	6.94958	7.04084	7.05928	7.20478	7.12917	7.08954	6.74821	7.11473	6.82871	7.17011	6.93811	6.88463	6.74945	6.75585	7.05153	7.18047	7.02124	7.1724	7.40712	6.90715	6.79957	6.85709	7.24009	7.06348
DONSON	6.31614	6.53058	6.45274	6.3198	6.39832	6.46325	6.81909	6.36675	6.48256	6.68137	6.11097	6.48892	6.81955	6.34368	6.5948	6.22214	6.40816	6.43001	6.44744	6.52201	6.34612	6.34599	6.42783	6.45896	6.5251	6.32029	6.18488	6.39013	6.21152	6.36062	6.44171	6.41903	6.15049	6.40521	6.21751	6.45559	6.28978	7.16586	7.05699	6.51586	6.48558	6.75057	6.44243	7.49383	6.44149	6.2331	6.40012	6.26765	6.51488
MTOR	9.60142	9.70157	9.32346	9.27957	9.26996	9.28057	9.34064	9.17081	9.22849	9.7529	9.82674	9.49907	9.40494	9.58185	9.65175	9.56353	9.45853	9.28343	8.92926	9.54565	9.55459	9.30664	9.57935	9.32246	9.40901	9.49147	9.80147	9.48549	9.87434	9.06678	9.56066	9.53124	9.56304	9.55025	9.46377	9.38849	9.16777	9.70201	9.53568	9.17383	9.93192	9.11405	9.25705	9.71531	8.95967	9.80487	9.25472	8.78884	9.17729
COQ6	6.20937	6.40733	6.75704	7.02653	6.71783	6.61652	6.7842	6.45467	6.80201	6.61203	6.24872	6.83334	6.60253	6.54416	6.66794	6.14201	6.58093	6.43798	6.60319	6.62411	6.38334	6.48089	6.41327	6.59704	6.44599	6.61821	6.72228	6.59999	6.69435	6.45822	6.67889	6.47756	6.21633	6.33507	6.40471	6.83294	6.52206	7.00774	6.38112	6.72905	6.3317	6.51753	7.17082	6.20906	6.36949	6.48393	6.60688	6.49613	6.85769
GINS3	7.99379	6.68618	7.54188	7.07292	7.34609	7.43378	7.92756	6.79984	7.56817	7.72834	6.53853	8.19885	7.93244	7.79647	7.1877	6.68622	7.36204	6.22575	8.28326	8.19323	6.94375	7.07557	7.36346	6.8154	7.26147	7.35489	7.17519	8.43532	6.73059	7.31836	7.07689	7.50241	6.808	7.61247	6.64002	7.60374	6.62861	8.74042	8.35229	6.56017	6.76351	8.79051	7.22818	8.87553	7.41632	6.82638	7.36909	6.53351	7.19091
DAZAP1	10.0406	8.80997	8.90956	9.00854	9.28564	9.25875	8.96323	9.10823	9.1533	9.46832	9.4479	9.3925	8.91527	9.02642	9.27035	8.92124	9.17783	8.85282	9.27978	9.07953	8.73293	9.40694	9.07028	8.96405	9.43958	9.58294	9.61355	9.58863	9.14153	9.11249	9.22774	8.70815	9.10109	8.86578	9.0398	9.44673	8.88796	9.61397	9.16639	8.6406	9.12293	9.53103	9.33351	9.69914	9.15096	8.65774	9.34418	8.59543	8.87349
SMC2	7.33101	7.13085	7.51833	7.55993	7.42638	7.94535	7.87908	7.30638	7.61977	7.69403	7.32064	8.16932	7.99042	7.36106	7.47391	7.82618	7.46763	6.90721	7.62788	7.75321	7.18345	7.12933	7.23628	7.36875	7.51461	6.9901	7.12512	7.94432	7.3582	7.61957	7.38794	7.43713	6.88705	7.77007	7.42897	7.52581	7.28699	8.31706	9.1533	6.99303	7.20117	8.05553	7.6042	9.24934	7.63753	7.46481	7.17921	7.98882	7.22069
FIP1L1	9.4629	10.2036	9.27404	9.72952	9.4544	9.52716	9.66023	9.30629	9.79238	9.64318	9.75011	9.50027	9.50698	9.97872	9.73119	9.59179	9.45071	8.71297	9.20418	9.53889	9.2904	9.36297	9.78057	9.78414	9.13268	9.26584	9.82575	9.47894	9.86283	9.50816	9.95695	9.07321	9.33551	9.35555	9.55766	9.6068	9.24475	9.3622	8.08807	9.09507	10.0019	9.26639	9.54736	8.47742	9.40099	9.28455	9.3041	8.06099	9.50678
ERCC4	6.78178	6.59513	6.78943	6.82552	6.64114	6.48645	6.45246	6.61086	6.59294	6.76246	6.64051	6.53005	6.55286	6.65089	6.76066	6.69712	6.65507	6.64919	6.60954	6.44001	6.62383	6.68617	6.42023	6.6148	6.70175	6.97173	6.70069	6.64409	6.88785	6.63209	6.72646	6.99867	6.79329	6.65439	6.76935	6.60009	6.75176	6.84678	6.58741	6.65136	6.66986	6.54682	6.76568	6.55551	6.69685	6.8776	7.03618	6.61993	6.74553
NVL	9.06066	8.58404	8.31135	8.96439	8.51792	8.66544	8.78927	8.37942	8.6254	8.9824	9.15621	8.6866	8.41539	8.79251	8.88122	8.85234	8.48356	8.07301	8.78819	8.82516	8.35791	8.18915	8.26854	8.4536	8.37957	8.3804	8.97827	8.65614	8.82743	8.47089	8.68064	8.52626	8.64304	8.62046	8.62119	8.71056	8.59233	8.80296	8.3054	7.7382	8.78303	8.85104	8.63926	8.68124	8.56815	8.80647	8.35655	8.56567	8.44784
NUP88	10.2608	9.7403	9.64339	10.1461	9.76962	9.77945	10.0336	9.66497	10.0052	9.89986	9.81653	10.0762	9.34554	10.1242	10.0565	10.085	9.72856	9.48465	9.87728	10.3337	10.1708	9.6652	9.76034	10.1667	9.58514	9.92004	9.86732	10.3584	9.92747	10.4256	9.96787	9.55745	9.51619	9.84186	9.89506	10.0003	10.1917	10.1538	10.4791	9.01307	9.99293	10.1195	9.91213	11.0981	9.88703	9.95453	9.82403	11.1785	10.1218
CKAP5	6.41543	6.33941	6.45715	6.64148	6.72	6.33117	6.62121	6.56134	6.87283	7.42743	6.13481	6.72226	6.70296	6.61835	6.61502	6.17632	6.65507	6.4174	6.79626	6.54316	6.31873	6.75738	6.57043	6.7912	6.4142	6.60352	6.49693	6.88191	6.62613	6.38506	6.75548	6.6698	6.39021	6.4886	6.46803	7.09233	6.59508	7.42914	8.08351	6.2899	6.66618	7.08692	7.1329	8.16666	6.63357	6.48277	6.70498	6.49207	6.79005
TNPO3	10.0158	8.78032	8.87842	8.612	8.62571	8.40443	8.90567	8.686	9.01062	9.03178	10.2645	9.05729	8.27697	8.95916	8.90259	9.01633	8.9726	8.88348	8.9769	8.8074	8.7877	8.58832	8.9159	8.85562	8.82791	9.20844	9.97501	8.67631	9.81124	9.0823	8.75822	9.25209	9.02624	9.30181	8.6993	8.74589	8.77269	8.84706	8.73826	8.96809	9.61881	8.76065	7.95451	8.43277	8.29067	8.67732	8.45517	7.77262	8.81044
RFC2	7.29659	6.92803	7.51931	7.40978	7.37169	7.58201	7.76836	7.29995	7.623	7.34158	6.70335	8.03398	6.98959	7.62229	7.22003	6.72759	7.31693	7.50983	7.71345	7.77865	7.11961	7.49893	7.41145	7.5603	7.69748	7.69872	7.11617	8.11834	7.08481	7.51884	7.30638	7.45603	6.5824	7.41145	7.16264	8.021	7.6334	8.53523	7.64221	7.53103	6.99277	7.88589	7.23204	8.0432	7.72342	7.74738	7.65944	6.81391	7.61595
EXOSC8	9.18823	8.21449	8.32666	8.72094	8.55076	8.24484	8.64863	8.15519	8.29469	8.87825	8.27403	8.50614	8.49633	8.8596	9.08603	8.50082	8.99742	7.90419	9.18374	8.75897	8.05091	8.50761	8.1738	8.7777	8.32679	8.33667	8.76828	9.29762	8.31108	8.75761	8.56025	8.6718	8.3694	8.61214	8.54108	9.10504	8.38975	9.80684	9.1335	8.13953	9.3446	9.10928	9.11162	9.72685	8.59895	8.52456	8.67146	8.67115	8.78913
PSMA1	7.86026	8.18641	9.04285	9.53081	9.16368	8.75505	8.82191	8.51545	9.07357	9.15586	7.2387	9.20456	9.04878	9.03511	8.86613	8.48272	8.47947	8.38744	8.72915	8.6086	8.15165	8.57119	8.82191	8.20889	8.89652	8.15053	7.56863	8.96983	8.27495	8.92501	9.31636	8.65168	8.09127	8.65614	8.79456	9.30986	8.22084	9.42488	8.88317	9.41253	7.79015	9.05489	9.12721	9.19471	8.90371	8.38838	9.03477	8.78535	8.91225
ISG20L2	9.64383	8.92976	9.01941	9.14153	9.02379	8.9126	9.30502	9.10686	9.14968	8.62986	9.8122	9.0047	8.73798	9.24065	8.85345	9.03731	9.011	9.32694	9.15754	9.23358	9.06048	8.89315	9.18465	9.58926	8.73994	9.34535	9.22466	8.82374	9.75695	9.66746	8.83963	9.06082	9.39786	8.87615	9.32561	8.91994	9.15275	8.79838	8.75051	8.97495	9.31776	8.98222	8.80564	9.11249	9.24029	8.69899	8.71701	9.18211	9.26697
CDC6	6.43898	6.37152	6.43879	6.38923	6.39173	6.36263	6.43365	6.39264	6.4717	6.36569	6.63788	6.62678	6.57968	6.57078	6.40876	6.60678	6.39204	6.44755	6.38336	6.52338	6.46075	6.49548	6.37858	6.37822	6.3358	6.41563	6.45594	6.27674	6.48711	6.40006	6.37757	6.34989	6.38494	6.42903	6.38329	6.52441	6.33178	6.57369	6.30782	6.38773	6.31773	6.61279	6.37183	6.66733	6.41784	6.30104	6.31258	6.46513	6.35067
ZBTB11	6.76769	6.66921	6.57326	6.68621	6.50601	6.78344	6.60155	6.39941	6.57797	6.69837	6.39334	6.61277	6.56742	6.38455	6.40996	6.45957	6.67442	6.72197	6.61824	6.8604	7.06423	6.80898	6.6532	6.87289	6.93183	6.94076	6.7918	6.80882	6.61798	6.61185	6.52812	6.47558	6.61211	6.49677	6.55902	6.50911	6.79584	6.77231	6.79229	6.52879	6.69452	6.82591	6.96389	6.56523	6.79442	6.85978	6.73396	6.77759	6.91164
UROS	11.1808	9.94038	10.5913	10.7628	10.4763	10.0403	10.9968	10.3783	10.6105	10.7995	10.5674	11.0432	9.354	10.6879	10.7887	10.2379	9.996	9.47604	10.4385	10.7787	10.1455	10.6092	10.1043	10.0864	9.92642	10.7778	10.6584	10.6723	10.035	10.621	10.5309	10.042	9.90923	10.0361	10.4958	10.6306	9.04878	10.7452	12.1915	9.23941	10.302	10.6765	10.4747	13.3012	10.558	10.3453	10.7905	10.7375	10.639
EIF4A3	11.7834	12.1779	11.5953	10.6056	10.8132	11.1996	11.2056	10.4914	10.9684	11.1464	11.0707	11.2108	11.5343	11.1396	10.949	11.4121	10.8178	11.8435	10.6859	11.2208	11.074	11.2148	11.4162	10.3078	11.3529	11.5042	11.3515	10.7995	11.0001	10.9867	11.0259	10.8019	11.1137	11.0378	10.942	11.073	10.4651	11.2244	10.6984	10.8908	11.3529	11.0773	11.0173	11.1226	10.9634	10.5858	10.6593	10.5249	10.9743
MRPS24	10.4864	10.0218	10.2842	10.629	10.4567	10.2944	10.4492	10.2887	10.0785	9.84236	10.2068	10.3331	9.44948	10.0543	9.96309	10.5662	9.99378	9.99293	10.5473	10.6356	10.2962	10.447	10.5213	9.5527	10.1101	10.3103	10.1935	10.2129	9.86054	10.4325	10.49	10.2995	9.75056	10.1478	9.84137	10.2167	9.95953	10.1967	10.188	10.242	9.69756	10.5135	9.40942	10.7119	10.2316	9.88343	10.2956	9.73504	10.0158
POLR2E	7.68628	6.91466	7.47101	7.11422	7.07172	7.47027	7.18041	6.83282	7.26293	7.09346	6.69444	7.42879	6.90434	7.18486	7.35753	6.53119	6.7941	7.16913	6.58418	6.85484	6.59727	7.35997	7.0395	6.88558	7.32272	7.09182	7.27548	6.724	6.97962	7.40409	7.09487	6.67525	7.36055	6.57873	6.95922	7.10399	6.75027	6.79378	6.81952	7.47416	7.55364	6.69167	6.792	7.39145	7.27908	6.82792	7.24438	7.63029	7.08039
MAX	6.87563	6.96024	6.72342	6.90528	7.09057	6.70675	6.72545	6.67079	6.94197	6.69742	6.57466	6.74261	6.73263	6.69196	6.77173	6.53119	6.75569	6.46878	6.67945	6.89804	6.82242	6.62514	6.95107	7.17535	6.81052	6.75396	6.68981	6.85326	6.77168	6.78988	6.80845	6.786	6.98742	6.85677	6.8641	6.84006	7.0017	6.84411	6.74306	6.81013	7.35448	6.81593	6.97284	6.56911	7.06782	6.93958	6.73661	6.62337	6.99169
POLR2B	8.31007	8.85002	8.82578	9.35361	8.74976	9.09829	8.60084	8.59407	9.05626	9.33056	8.26098	8.69654	8.81937	8.67418	8.9964	8.7899	8.91976	8.73589	8.30979	8.95227	8.85298	9.51818	8.75866	8.99237	9.16567	8.20853	8.46709	8.97379	8.94741	8.94058	9.07832	8.99972	8.67509	8.79965	9.2978	8.76094	9.39307	8.96885	9.07936	9.12491	8.72532	8.77513	8.99357	9.50836	8.98604	9.35538	8.67866	8.89429	9.18695
ARCN1	9.84485	9.91293	10.3889	9.5742	10.1691	9.54356	10.295	10.1685	10.621	10.641	9.64297	10.3174	10.4763	10.3091	10.3504	9.52064	10.1584	10.2556	10.2036	10.49	10.1738	10.3001	10.5681	9.97009	9.87835	9.61529	9.94948	10.1787	9.96004	10.4005	10.608	10.4498	10.1711	10.5526	10.4355	10.3514	10.7094	10.4505	10.1702	10.6757	9.59316	10.2975	10.3803	10.0383	10.1188	10.58	10.1358	10.3836	10.4708
DNA2	6.79886	6.46459	6.62816	6.57332	6.60179	6.62461	6.71498	6.45154	6.64656	6.86042	6.33634	6.81554	7.26337	6.53156	6.44499	6.38702	6.56374	6.63699	6.93531	6.9511	6.52469	6.49879	6.53078	6.83057	6.54608	6.88729	6.74649	6.81243	6.4893	6.47492	6.57871	6.47846	6.56538	6.69688	6.41035	6.69158	6.60368	7.35051	6.97935	6.50116	6.71096	7.16356	6.71014	7.13245	6.4598	6.51533	6.67466	6.76879	6.49118
ATP2B1	6.65721	6.83561	7.08035	6.60801	6.89669	6.61835	6.63935	6.73584	6.63969	6.79761	6.97086	6.68159	6.94158	6.86172	6.89404	6.99619	6.61572	6.55424	6.81143	6.65397	6.73527	6.872	6.5148	6.69491	6.76013	6.70526	6.86512	6.81352	6.61595	6.54485	6.7439	6.70836	6.61816	6.89807	6.65586	6.7109	6.63664	6.64526	6.75426	6.68183	6.70574	6.50205	6.67206	6.81962	6.51707	6.58137	6.34308	7.328	6.62752
DTL	8.04238	6.5662	6.9343	6.73102	6.93232	6.62142	7.18375	6.71154	7.36607	7.32297	7.04483	7.38538	7.39605	7.37747	6.61868	6.45407	6.80726	6.47534	7.70708	7.86635	7.07397	7.03241	7.02101	7.11902	7.0404	7.13815	7.3207	8.05774	7.13743	7.20111	7.40432	7.20249	6.68895	7.30451	6.94256	7.83824	6.63072	8.68508	7.99628	6.75595	6.65375	8.52386	7.31678	9.17882	7.79797	6.89849	7.13582	8.23404	7.31621
NFATC2IP	7.10071	7.0435	7.5018	7.0753	7.32375	7.3724	7.40638	7.3977	7.11082	7.34602	7.09448	7.63251	7.94513	7.20478	7.1854	6.71298	7.37469	7.15532	6.93383	6.91364	7.12476	7.49893	6.89574	7.22756	7.37714	7.27803	7.1959	7.13361	7.1562	7.27097	6.85687	7.28983	7.37204	7.455	7.50099	7.1963	7.28165	7.60199	7.91471	6.84607	7.18047	7.21764	7.23204	7.87217	6.91926	6.88139	7.20936	6.55491	7.13121
TRAPPC8	8.85708	10.3927	9.53999	9.51427	9.26622	9.822	9.43011	9.44633	9.80975	10.208	9.18767	9.6068	9.82839	9.82126	9.85561	9.12204	9.99186	10.0218	9.49104	9.63699	9.8279	9.67251	9.86483	9.85189	9.94244	9.50781	9.53252	9.79619	9.72975	9.55109	10.1152	9.87576	9.64339	9.85824	9.54233	9.75509	10.117	9.48632	9.99101	10.0968	9.70881	9.23683	9.56259	9.68108	9.13215	9.8029	9.40383	9.81876	9.36278
RNF40	6.50465	6.50369	6.45611	6.61622	6.47781	6.42499	6.63015	6.72905	6.46134	6.52062	6.50897	6.76066	6.53564	6.42428	6.4323	6.53322	6.60677	6.48874	6.41939	6.36434	6.5148	6.27473	6.38284	6.196	6.44119	6.30553	6.45965	6.50868	6.57502	6.54378	6.43088	6.50778	6.83461	6.52567	6.41519	6.69932	6.40511	6.62212	6.61039	6.36339	6.87339	6.40388	6.63775	6.70408	6.64678	6.36836	6.781	6.62988	6.57972
ROMO1	12.6271	12.0652	12.4693	12.4501	11.9377	12.871	12.3439	11.8739	12.3738	11.934	12.6032	12.2187	12.4587	12.3512	12.2826	12.6948	11.9509	11.7782	12.0913	12.558	12.2507	12.5693	12.0913	12.0101	12.5776	12.2029	12.1779	12.0388	12.4113	12.3588	12.2163	12.9421	11.8188	12.656	11.8969	12.2753	11.7834	12.6621	11.9396	11.9303	12.3415	12.0407	12.0781	12.3253	12.2463	12.3838	12.3132	11.3027	11.9303
PSMB4	11.2007	11.0633	11.0207	11.4367	11.0613	11.3041	11.3963	11.0969	10.9199	11.2546	11.3332	11.2842	11.3053	11.006	11.2583	11.1487	11.4605	10.9092	11.1716	11.3241	11.0474	11.4149	11.1249	11.4453	11.2362	11.0601	11.0633	11.3883	11.1912	11.0484	11.3265	11.2951	11.4999	11.3203	11.041	10.949	10.9824	11.4	11.1568	11.1361	10.8746	11.2091	11.3078	11.3529	11.5013	11.2977	11.0785	11.4901	11.0087
TRMT6	6.75445	6.55522	6.69503	6.52541	6.51297	6.63983	6.67232	6.71863	6.62746	6.59845	6.57249	6.50439	7.23658	6.54747	6.5644	6.39787	6.77953	6.6943	6.69705	6.813	6.69231	6.87513	6.52715	6.50574	7.00786	6.58537	6.54206	7.00467	6.42621	6.54946	6.91844	6.95895	6.75172	7.22045	6.58804	6.812	6.66601	7.21636	6.51851	7.25637	6.47122	6.88436	6.84508	6.51645	6.54922	6.63919	6.72348	6.87465	7.00487
CTR9	7.44775	7.68061	7.46075	8.02479	7.68526	7.36928	7.43458	7.58671	7.84283	7.67681	7.33225	7.18873	7.62417	7.90699	7.89607	6.76624	7.68751	7.70964	7.11133	7.70309	7.6684	7.51333	7.87285	7.91875	7.53349	7.34742	7.40866	7.82561	7.91165	7.77832	7.85581	7.79308	7.5639	7.99252	8.08846	8.14491	8.20278	7.8055	7.93118	7.98159	7.43244	7.34716	8.10467	7.82437	7.91561	8.46751	8.06645	8.38357	7.71498
TKT	12.4216	10.7195	12.7869	12.0554	11.919	10.9531	11.8864	11.8685	11.4701	11.6811	12.3156	11.7577	12.9382	11.2079	11.9979	11.0202	13.099	12.5255	12.1068	11.4121	11.7443	11.4013	11.6213	11.5225	12.0573	12.5747	12.5693	12.0696	12.4063	11.6446	11.5445	13.4142	14.3769	12.7319	10.2633	11.5255	11.8205	12.2991	11.196	13.2142	12.2621	12.1779	12.2323	10.3641	11.694	11.1464	12.0407	10.6088	11.143
PELO	8.40443	8.83661	9.04255	8.94348	8.51694	8.41624	8.49094	8.60234	8.72883	9.17194	8.58077	8.55906	10.7628	8.81937	9.10357	8.69839	9.7278	9.58796	9.17673	9.26029	8.58618	8.65894	8.89934	9.15166	8.85577	7.96698	8.85911	9.13724	8.47089	9.27808	8.99257	9.16741	9.13511	10.1501	8.95088	8.85835	8.8474	10.0531	8.88348	9.75557	8.60677	9.21842	9.72362	8.75581	9.26243	9.5544	8.30706	9.16368	9.63217
HGS	10.8151	10.9121	10.6146	10.4651	10.3799	10.8997	10.2503	10.3997	10.1951	10.655	11.1544	10.6474	11.0087	10.5075	10.5556	10.8051	10.9102	10.8928	10.39	10.2373	10.5332	10.2493	10.7168	10.7052	10.762	10.5824	10.8871	10.3591	11.0692	10.3829	10.4951	10.6241	11.1003	10.7601	10.7052	10.3618	10.7787	10.4276	10.4871	10.6282	10.9734	10.3432	10.2513	10.3494	9.91622	10.1895	10.0328	10.4643	10.4519
MMS22L	7.0388	6.99607	7.158	7.06777	6.92651	6.92546	7.12707	7.12435	7.03626	6.80523	6.5959	6.94365	6.9242	6.7082	6.96195	6.73055	6.65959	6.65355	6.93129	6.95945	6.86013	6.77684	6.85329	6.98144	7.08121	6.9901	6.77531	7.0861	7.00914	7.32678	7.16561	7.20061	7.29568	6.97652	7.18101	6.97626	6.96158	7.34725	6.76959	7.17707	7.21745	7.35332	6.9587	7.63955	6.91137	6.77453	6.91169	7.30001	7.05306
COPS3	11.7	10.6723	10.8402	10.9199	10.9927	10.9896	10.9896	10.5697	11.1003	11.3305	11.19	11.2534	10.948	11.0575	10.7094	11.0389	10.8591	10.6033	11.2694	11.2196	10.735	10.8532	10.5374	10.4708	10.8078	11.235	10.9151	11.1036	11.0054	10.8383	10.8577	10.943	11.1996	10.9341	11.0494	11.2437	10.6179	11.4742	11.6428	10.3298	10.5985	11.5184	11.3622	12.2967	10.6461	11.0463	10.9684	11.0527	11.0207
HYOU1	7.71592	7.25599	7.97368	7.47638	7.40841	7.52636	7.64546	7.3848	7.41017	7.74892	7.9647	7.74033	7.63986	7.61065	7.51867	7.68157	7.53834	7.55061	7.46292	7.97331	7.75259	7.79692	7.74044	7.33173	7.84617	7.11034	7.50912	7.08024	7.49691	7.70994	7.67477	7.92789	7.77159	8.55441	7.6822	7.33533	7.7476	7.9367	7.51442	7.83778	7.37273	7.63098	7.2466	7.86549	7.63523	7.36234	7.44109	7.67271	7.88302
MCL1	8.53897	9.00368	10.5397	7.77672	9.82744	9.52127	9.85296	9.60986	8.51204	9.17673	6.97842	10.2932	10.241	7.99273	8.29349	7.698	9.43755	10.1007	8.62942	8.1697	8.48554	10.2348	8.59363	8.70783	9.69756	10.0776	7.74055	8.58287	7.75136	8.61039	8.36128	8.84042	8.31584	10.0528	8.67268	8.32807	9.06385	8.8741	8.61871	10.0751	7.63732	8.34148	8.74976	8.28312	8.09116	8.39131	8.55427	8.32692	8.28768
HNRNPU	9.88501	9.08339	9.37455	8.76683	9.03837	9.3082	9.70476	9.21806	8.78488	8.75342	9.16106	9.49825	8.27126	9.00921	9.03112	9.85036	8.51927	8.44305	9.19834	9.10042	8.70936	8.64406	8.57713	8.90765	9.37159	9.63764	8.96525	8.60919	8.97294	9.00571	8.68347	8.27242	8.51294	8.58633	8.71487	8.60903	8.2951	8.73559	8.16564	8.21051	9.19798	8.98301	8.65426	8.46232	9.00921	9.0878	8.85267	8.67525	9.05824
DTYMK	8.7236	8.07849	8.77818	7.92892	8.27948	8.62345	9.00888	7.94583	8.73543	7.88465	8.32178	9.18594	9.22831	8.56266	8.41401	7.71488	8.19363	7.68802	8.4837	8.96221	8.15554	8.65955	8.44947	7.89799	8.44586	8.67314	7.79166	8.9748	8.28714	8.84077	8.31994	8.36925	7.1744	8.67268	7.92026	8.6167	8.32465	10.0915	9.53738	7.89666	8.16355	9.11055	8.39487	10.1256	8.47174	7.99968	8.54914	7.71559	8.66973
SNAPC2	8.33867	8.05476	8.34452	8.72012	8.00384	8.46751	8.26486	7.98061	8.14414	8.11145	8.40676	8.31266	8.5171	8.46218	8.16218	8.56168	8.43645	8.5586	7.99686	8.39349	8.4264	8.21739	8.06764	7.59323	8.41649	7.98192	8.60041	7.94607	7.97531	8.41021	8.10617	8.15334	9.34418	7.95472	8.29483	8.03632	8.13086	7.87534	8.41682	8.34987	8.25511	8.01741	8.57653	7.85832	7.91909	7.73963	7.95662	7.82583	8.45902
DOHH	7.73631	6.96024	6.83686	7.36523	7.13411	7.26625	6.65054	7.08499	7.18651	7.02819	7.85209	6.88783	6.70903	6.83487	7.20211	6.4737	6.60467	7.1574	6.93807	7.11411	6.84298	6.94206	6.84301	6.68079	7.35678	7.22264	7.38994	6.82734	7.45117	7.23224	6.9677	6.89278	7.43532	6.75996	6.83561	7.46458	6.7633	7.44806	7.42638	6.763	6.96807	6.99079	7.16765	7.55743	6.86145	7.26915	6.97455	8.37427	7.13599
VPS28	10.4591	10.3637	10.2855	10.7204	9.96112	11.4673	10.1573	10.0912	10.2054	9.73802	11.4605	10.2462	10.6049	10.3735	10.1762	11.6272	10.426	10.2995	10.2689	10.4297	10.6364	10.7933	10.2868	10.1652	11.256	10.203	10.6542	10.0388	11.4	10.399	10.1886	10.9181	10.399	10.1526	10.1799	10.0762	10.2845	9.93317	10.4988	10.2234	10.5343	10.1265	10.4871	10.3036	10.8023	10.2024	9.89713	11.5409	10.3064
MED23	6.66108	6.48973	6.77962	6.47549	6.4619	6.40744	6.47164	6.60252	6.43629	6.58485	6.43831	6.53542	6.56436	6.42977	6.47432	6.44461	6.724	6.57344	6.47298	6.70711	6.73246	6.64723	6.6083	6.57667	6.82251	6.98897	7.03774	6.58865	6.71372	6.42051	6.5939	6.51542	7.34542	6.33931	6.50855	6.56323	6.42899	6.27139	6.5355	6.43226	6.68371	6.52246	6.42272	6.49272	6.52685	6.40158	6.68524	6.45653	6.60744
COPA	10.3563	10.7796	10.9979	11.4121	11.2362	10.7744	11.0249	10.9035	11.2326	11.6412	10.625	10.9593	11.5299	11.1418	11.273	10.6477	11.2682	11.2571	11.175	11.0335	10.9824	10.9835	11.0719	11.6367	10.8196	10.3364	10.6348	11.2393	10.9563	11.1015	11.2854	11.2196	11.2842	11.3178	10.8523	11.3253	11.4381	11.0969	11.3435	11.6153	10.7778	11.1097	11.4673	11.3078	11.7461	11.3305	10.8899	11.5831	11.0432
POLR2L	7.4017	7.27042	7.90287	7.9441	7.00717	7.5212	7.51719	6.76581	7.27746	7.10443	8.09889	7.66147	7.60753	7.38369	7.06148	7.41945	7.0963	7.59173	7.20893	7.55597	7.55743	7.09643	7.56935	6.67056	7.54727	6.95852	7.31872	6.92556	7.89353	7.39051	7.09487	7.6416	7.32159	7.53484	6.98821	7.19459	7.6231	7.99957	6.75886	7.46165	7.21745	7.57448	7.47505	7.44022	7.14214	7.72657	7.00407	6.68102	7.30143
KIF11	7.23062	6.36579	7.12731	6.29099	6.37642	6.64093	7.62496	6.38155	7.34617	7.07806	6.75131	7.74136	8.58161	7.23041	6.54266	6.55378	6.72974	6.30011	7.33437	7.55248	6.59852	7.19732	7.16029	6.48317	6.74655	6.98611	6.92295	7.34757	7.10849	6.5261	7.00705	7.24438	6.44845	7.68125	6.41519	7.59764	6.30231	8.89445	9.90455	6.36944	6.41805	8.44277	7.20211	10.035	6.89579	6.5123	6.71283	7.32397	7.17465
SUPT5H	10.0718	9.23229	9.21958	9.38774	8.96422	9.40533	9.20599	9.25133	8.93078	8.94259	10.1631	9.11037	9.20527	9.29566	9.12012	9.63152	9.24403	8.88988	9.00075	9.02866	9.24403	9.57897	9.11786	9.30043	9.38887	9.36786	9.72856	9.15458	9.69168	8.87473	9.04543	9.22793	9.80635	9.10504	9.308	8.97446	9.11091	8.63879	8.95646	8.80075	9.50068	8.86256	8.67079	9.03095	8.90111	8.97565	9.08091	9.08124	9.22665
PAXIP1	8.06493	8.01372	8.03948	7.96883	8.00166	8.00921	8.09939	7.74903	8.17846	8.35064	7.18369	8.30162	7.88497	8.18753	8.15624	8.01467	8.014	7.9242	8.06282	8.3065	7.99851	8.10799	8.09152	7.94353	8.16021	7.85053	7.89607	8.16932	7.9322	7.79703	8.17629	8.19675	6.97199	7.77598	7.81619	8.22824	7.79988	8.43024	8.79518	7.63037	7.92679	8.47473	7.31358	9.31172	8.04201	7.63872	8.07836	7.54577	7.9489
UBTF	8.15602	7.64854	7.60608	8.02421	7.76668	7.689	7.8264	7.69507	7.76247	7.90535	8.40581	7.64677	7.56853	7.6699	7.6544	7.73003	7.71181	7.60497	7.52096	7.73044	7.54122	7.79005	8.10911	8.09054	7.39331	7.47173	8.18728	8.0485	8.35345	8.00956	7.99263	7.63674	7.73106	7.93776	7.94296	7.82426	7.89901	7.67561	8.20115	7.76467	8.31425	7.43846	7.70126	8.37427	7.42854	7.47968	7.53305	8.11253	7.70708
HTATSF1	6.49484	6.32995	6.64622	6.43415	6.35866	6.32849	6.4105	6.44938	6.27641	6.46095	6.42457	6.45704	6.48315	6.42008	6.43665	6.33417	6.40576	6.49721	6.32555	6.39535	6.40475	6.41906	6.33873	6.46315	6.24056	6.3991	6.419	6.50296	6.40279	6.58159	6.53436	6.36755	6.46526	6.41978	6.48435	6.33428	6.36904	6.33675	6.36273	6.43993	6.32655	6.42008	6.44676	6.51406	6.47336	6.42987	6.40387	6.35392	6.27489
NUP62	10.617	10.8042	11.0346	11.3178	11.1635	11.6605	10.6917	10.9784	11.2425	11.0686	10.6951	10.8987	11.8451	11.2595	11.2571	11.1182	11.3712	10.942	11.1036	11.1159	10.7787	11.2314	10.9779	11.0902	11.6636	10.2228	10.5397	11.6	10.4769	11.1214	11.0796	11.0957	10.6723	11.3976	11.1294	11.3114	11.1924	11.8028	11.1177	11.1487	10.4701	11.2534	11.0368	11.2338	11.3712	10.8205	11.0099	10.4932	10.9927
CDK10	7.32141	7.17052	7.06216	7.46075	7.04569	7.29463	7.10618	6.85602	7.05437	7.34353	7.3429	7.40465	6.9987	7.0448	7.34283	6.63848	7.17113	6.79152	6.92661	6.8012	6.95207	6.92074	6.66145	6.991	7.28935	7.67749	7.25075	7.69912	7.71386	7.37616	6.99169	6.91048	7.16024	6.98868	6.82565	7.26257	7.44513	6.85593	6.66454	6.74369	7.56817	6.5354	7.49453	6.91393	6.80029	6.5467	7.1458	6.76209	7.14659
DDX46	8.80693	8.70432	8.56353	8.76371	9.13902	8.87569	8.93946	9.18033	9.12473	9.143	8.35093	8.88317	8.883	9.18749	9.07164	8.24943	9.36555	8.8809	9.07971	8.87951	9.30159	8.99972	8.5328	9.45954	8.82079	8.86613	8.6281	9.39729	8.42901	8.94399	8.87646	8.85741	8.86595	8.62794	9.3527	9.24643	9.22685	8.84355	8.6462	8.90388	8.8168	9.04578	8.98405	8.88699	8.93466	8.99341	9.12895	8.10374	8.8614
SLU7	8.5201	9.0358	9.45646	9.7357	9.16796	9.44528	9.50157	9.68566	9.61998	9.50742	9.06367	9.47311	9.32074	9.40494	9.47523	9.39945	9.49582	9.44751	9.40137	9.45954	9.40533	8.73323	9.0113	9.69914	9.37399	8.73812	9.22156	9.16311	8.98925	9.53626	9.56066	9.31004	9.25609	8.83214	9.53419	9.4333	9.18316	8.81138	9.75898	9.47894	9.1873	9.18155	9.46137	9.52862	9.02779	9.11514	8.97428	10.9475	9.42972
CDC25A	8.568	6.27505	7.1123	6.48382	6.50014	6.98737	7.10228	6.27522	6.78087	7.2354	6.77263	7.79015	8.4016	6.96141	6.4462	6.34476	6.77818	6.13829	7.3679	7.27865	6.46472	6.84834	7.11395	6.41324	6.74655	7.03249	7.38994	7.61203	6.45983	6.54485	6.88415	6.48026	6.35205	7.69716	6.31302	7.34029	6.20698	8.70905	8.73888	6.07765	6.26647	8.0267	7.40841	9.38926	7.06782	6.41081	6.54289	6.74168	6.50129
SMC5	7.01416	6.77743	6.82646	6.57126	6.95499	6.86324	6.87192	6.67308	6.81129	6.89602	6.99261	7.02269	6.73719	6.99104	6.68964	7.23185	6.77162	6.85077	6.74989	6.74419	6.77228	6.63048	6.52467	6.75842	6.79647	6.66624	6.79035	6.95723	7.03809	6.91545	6.80845	6.876	6.88181	6.67557	6.81917	6.87234	6.74274	6.62964	6.75426	6.94492	6.68224	6.85142	6.75122	6.76153	6.76351	6.68714	6.87037	6.5106	6.89042
PDS5B	7.86282	8.2156	8.4729	7.87851	8.16131	8.29873	8.46412	8.16654	8.21903	8.71311	8.25523	8.53523	8.35576	8.19141	8.49491	7.46203	8.90042	8.2878	8.24509	8.4002	8.08412	8.01226	8.00467	8.97224	8.17182	8.00384	8.46151	9.15275	8.01311	8.23866	8.36531	8.60739	8.41971	8.24259	8.38578	8.43518	8.54008	8.27242	8.74606	8.28446	8.16108	8.31373	8.43193	8.39445	7.87307	8.27858	7.89721	6.93618	8.07156
POLE2	8.81245	7.53575	8.07289	7.55267	7.82358	8.1581	8.2569	7.09953	8.36075	8.43411	7.67998	8.80249	8.37334	8.27165	7.39812	8.28976	8.0503	6.9134	8.77254	8.48625	7.42837	7.91989	8.18975	7.3732	7.55977	8.01168	7.60694	9.07902	7.58004	7.81193	7.97795	7.75845	6.80391	8.19116	7.59643	8.28549	7.2181	9.05131	9.36786	6.92401	7.3784	9.36297	7.65027	10.0627	8.20662	7.02702	8.03434	8.6139	8.04978
COPB2	8.81305	9.15441	9.57207	9.92805	9.11708	9.17601	9.13123	9.03715	9.49452	10.1814	9.21916	9.55088	9.88248	9.46011	9.5552	9.08871	9.59758	9.48677	9.33731	9.76719	9.18014	9.44713	9.62545	9.65707	9.39904	8.8763	9.23417	9.56304	9.29946	9.52268	9.45894	9.81124	9.25686	9.75853	9.45894	9.52755	9.56353	9.65574	9.98194	10.0306	8.82129	9.57613	9.81701	10.2465	9.54105	9.85682	9.16621	10.9753	9.47644
NUBP1	8.26763	8.40994	8.85153	8.24369	8.01424	9.00303	8.51364	8.23132	8.43589	8.71948	8.25817	8.48441	8.95462	8.42667	8.58346	8.73265	8.64	8.97739	8.27986	8.78954	8.80376	9.22719	8.35051	8.29924	8.98354	8.12163	8.4981	8.46709	8.58004	8.66337	8.46068	9.05504	9.1852	8.78642	8.23442	8.38372	8.91363	8.90876	8.30608	8.80249	8.17467	8.28106	8.29001	8.30786	8.06858	9.04154	8.09337	7.21818	8.49464
CDAN1	8.74291	7.79055	7.9107	8.51589	8.07426	8.06416	7.91608	7.97945	8.19223	8.42996	8.54251	8.20143	8.04499	8.42996	8.32885	7.84468	8.21487	7.56622	8.37638	8.55949	7.72874	7.55893	7.58728	8.33641	7.98872	8.33667	8.63636	8.39291	8.35001	8.40719	8.19477	7.87951	7.64305	8.03444	8.25362	8.55699	7.91415	8.56238	7.49022	6.93503	8.44052	8.49202	8.08435	8.1334	7.7762	7.83975	7.81758	6.6635	8.1852
TAZ	8.35708	8.73703	8.27229	7.88971	7.83588	7.9595	8.03206	7.83513	7.77007	7.74811	8.65006	8.06183	8.57901	8.10272	8.08208	8.31162	8.48608	8.18641	7.95033	8.0673	8.31744	7.97945	8.15974	8.53394	8.1904	7.74653	8.44153	8.34972	8.49519	8.16096	7.98724	8.49068	8.51079	8.53827	8.07608	7.88666	8.34161	7.98006	7.92396	8.32323	8.57187	8.01553	7.47702	7.87816	7.38957	8.0432	7.58447	6.79169	8.17218
CLTC	6.42185	6.33221	6.53437	6.34635	6.31267	6.58666	6.43167	6.3227	6.55324	6.34026	6.33452	6.31701	6.46497	6.32321	6.50067	6.34885	6.33616	6.37685	6.4425	6.41117	6.42655	6.58789	6.48493	6.5368	6.59945	6.49725	6.50078	6.45055	6.55628	6.30293	6.37757	6.50477	6.69907	6.39433	6.27481	6.58142	6.7633	6.52721	7.41632	6.65529	6.49277	6.60338	6.40996	7.72637	6.39681	6.56261	6.41197	6.39162	6.73695
CDCA5	10.0197	7.69944	9.22578	7.53517	7.8927	8.96632	10.048	7.14247	8.78802	8.34416	8.32233	10.2562	10.9553	9.21322	7.68701	8.70769	8.16278	6.87453	9.86928	9.59538	8.13276	8.48642	8.42105	7.65268	8.39616	8.36951	8.338	9.49603	7.76352	8.2752	8.02936	9.02898	7.47879	9.97974	8.11253	9.08074	7.2369	11.2449	10.474	7.09512	7.33909	10.6782	8.64697	11.2031	8.70524	7.44074	8.32178	9.05489	8.3394
TAF1B	8.21701	8.62494	8.47389	8.31863	7.92746	9.09751	8.28144	7.9227	8.05286	8.25677	8.17579	8.44628	8.40226	8.25702	7.98536	8.65481	7.92579	8.77513	8.17022	8.05346	8.33545	8.20099	8.43768	7.24289	8.66033	8.54495	8.03877	8.13388	8.01467	7.78165	8.22409	8.63443	8.14878	7.86292	8.35051	8.05946	8.13289	8.10984	8.60099	8.72547	7.82887	8.54914	8.50836	8.55002	7.90287	7.67508	8.22759	7.0435	7.76836
MRPS15	10.4068	9.00854	10.0435	10.2068	10.0398	10.49	10.1147	9.8969	9.95843	10.0644	10.0684	10.2197	9.63828	10.065	9.39366	10.578	9.69118	9.5914	9.11858	10.1667	10.1054	10.4512	9.67206	8.54392	10.4235	10.1691	9.94193	10.1048	10.1307	9.65041	10.267	9.73439	9.99545	10.2493	9.71417	10.2746	9.46033	10.6202	9.8656	9.64821	9.13902	9.84485	9.49847	10.58	9.79734	9.6784	10.2398	9.40081	9.61974
PDCD11	6.81653	6.50232	6.65411	6.5976	6.52672	6.68346	6.35943	6.55599	6.46353	6.4769	6.60668	6.68059	6.59207	6.56524	6.58461	6.39896	6.45898	6.6829	6.53459	6.53582	6.49107	6.43017	6.35152	6.77525	6.64405	6.62949	6.50679	6.58133	6.72416	6.66274	6.45994	6.47355	6.45159	6.54054	6.63269	6.41771	6.643	6.54748	6.58005	6.64651	6.71652	6.30339	6.54839	6.59822	6.4712	6.34988	6.63035	6.57045	6.60882
PSMA7	6.93584	7.33796	7.98446	7.02653	7.48019	7.4229	7.52838	6.9312	7.09418	7.32297	6.65783	7.67561	7.34448	7.04595	7.20497	6.62894	7.39779	7.46038	6.90099	6.75776	7.14102	7.12142	7.2095	7.54234	7.33351	7.31539	7.19116	7.06994	6.92556	6.80238	7.24381	7.51775	7.62338	6.97492	7.40128	6.88018	7.32739	6.56293	6.82904	7.25785	7.30131	6.87378	6.997	6.65688	6.68839	6.65346	6.95551	6.40896	7.13599
NOM1	6.65223	6.72533	6.60935	6.65798	6.67821	6.68216	6.53941	6.50201	6.62082	6.62765	6.37288	6.67337	6.60967	6.54516	6.5555	6.51567	6.73762	6.8219	6.64314	6.47053	6.5613	6.66399	6.41434	6.66812	6.71778	6.79028	6.56725	6.70065	6.65194	6.4177	6.75319	6.86676	6.81984	6.75741	6.77821	6.72657	6.70197	6.56513	6.6185	6.53467	6.65112	6.53747	6.53454	6.48256	6.58578	6.48277	6.64136	6.45221	6.41031
KDM2A	10.0613	10.2234	9.9293	9.44345	9.58669	9.92004	10.1161	9.69431	8.86989	9.39904	9.67772	9.75034	9.54654	9.20825	9.47331	9.45914	9.69801	9.69118	9.31872	9.46934	9.8855	10.0025	9.73163	9.79619	9.89275	10.3032	9.51368	9.71029	9.68839	9.43755	9.09395	9.68185	10.128	9.58041	9.72014	8.65629	9.37658	9.0259	9.56895	9.79166	9.87134	8.98105	8.95462	9.19834	8.84027	9.20527	8.91879	9.54189	9.27109
MYBL2	6.49074	6.40205	6.46856	6.47842	6.26228	6.45576	6.50517	6.41664	6.53049	6.33394	6.34838	6.50752	6.50911	6.28348	6.40072	6.39246	6.51205	6.35551	6.4831	6.4203	6.46606	6.63881	6.43292	6.33186	6.30104	6.38574	6.35405	6.7591	6.47651	6.39359	6.34273	6.46064	6.47746	6.59021	6.62235	6.59117	6.51235	6.48075	6.51269	6.35439	6.75004	6.55566	6.333	6.64429	6.36241	6.6171	6.41597	6.6618	6.34612
NCBP1	9.11995	8.22097	8.7273	8.66018	8.76371	8.6938	8.68614	8.34608	8.72944	9.10541	9.134	8.94936	8.70614	8.87951	8.59142	8.84232	8.50573	8.47102	8.50599	9.22087	8.59924	8.89103	8.48758	8.32744	8.84527	8.39502	9.05246	8.83897	9.05213	8.94109	8.80948	9.04667	8.8582	9.0266	8.64878	8.97942	8.80504	9.17655	9.18659	8.75399	8.71737	9.03267	9.10786	9.48075	8.68464	8.96021	8.59852	9.32405	8.84561
TPK1	7.26825	8.27444	9.52397	8.5338	7.56926	9.42206	8.61885	7.98917	8.37625	8.00895	7.98818	9.07816	8.54481	8.11654	7.26637	8.65629	7.88487	9.2724	8.11654	8.26801	9.20418	9.93677	8.34622	7.53715	9.70476	7.18527	7.46001	6.54302	7.81299	8.14326	7.28684	9.46501	9.05096	9.41641	8.07477	8.11133	9.48962	8.80756	8.24704	9.72291	7.04368	8.29417	7.28289	6.97776	7.96244	8.613	7.45814	7.26064	8.2968
MRPL20	9.40304	9.64339	10.109	10.0452	9.40714	9.86382	9.85729	9.55231	9.98556	9.74594	9.32907	10.1107	9.71348	9.81504	9.4351	9.88367	9.54982	9.68517	9.68134	9.7403	9.61687	9.96787	10.0175	9.03837	9.77585	9.39786	9.08393	9.87529	9.56154	9.6235	9.92747	9.87935	9.05012	10.0587	9.77585	10.0875	9.47934	10.0962	9.80828	10.2215	8.91277	9.74147	9.9015	9.95162	9.64949	9.65085	9.91293	9.58379	9.74733
CTNNBL1	10.754	9.04337	9.88678	9.47523	9.29409	9.64206	9.71209	9.12948	9.63373	10.0974	10.0191	9.83044	9.54982	9.56669	9.49582	9.52653	9.87182	9.8527	9.4479	9.48299	9.68747	10.545	9.23567	8.95831	9.68566	9.15702	9.62772	9.42754	9.87332	9.45731	9.35711	10.044	9.73304	9.30043	10.5305	10.0218	9.72362	9.36685	9.35287	9.74638	9.44611	10.0282	10.0205	9.51242	9.05388	9.31927	9.23436	9.24697	9.92482
FPGS	6.29387	6.38295	6.3855	6.61305	6.47781	6.45064	6.44946	6.61401	6.42121	6.59947	6.30714	6.39305	6.22262	6.38455	6.42177	6.22086	6.324	6.31205	6.36539	6.4123	6.31982	6.40914	6.32976	6.46576	6.31531	6.42598	6.32946	6.43239	6.34803	6.32287	6.35894	6.24232	6.31657	6.19669	6.22769	6.47054	6.25883	6.70411	6.27936	6.26422	6.34415	6.41783	6.67433	6.26387	6.55051	6.35967	6.34415	6.26222	6.51871
RUVBL1	8.34735	7.29995	7.72178	8.47264	7.60763	7.9489	8.01588	7.62465	8.31823	8.1484	8.0995	8.36165	7.34782	8.19363	7.85119	7.61671	7.27792	6.82644	7.8436	8.23298	7.30651	7.55893	7.86851	7.31169	7.94842	7.86592	7.81113	8.19636	8.18779	8.18702	7.58578	7.2387	6.98119	7.68249	6.92306	8.25956	7.41532	8.6769	6.9974	7.14704	7.38521	8.25568	8.2469	7.5935	7.99579	7.53583	8.00714	6.79372	8.11704
CTCF	8.59793	8.94498	8.81954	9.02259	8.89216	8.79175	8.98007	8.96021	8.96475	9.31314	8.63215	9.22262	8.99505	9.06243	9.20563	8.5901	9.07217	8.87889	8.94855	9.03495	8.85137	8.80725	8.91757	9.17655	8.53496	8.59264	8.94808	9.19542	8.90388	8.95415	9.27035	8.77448	8.47669	8.92777	9.17329	9.00075	9.06783	8.85979	9.91949	8.61185	8.9634	8.91637	8.73065	9.92004	8.69209	8.90536	8.8171	9.13511	8.8928
CARS2	8.13399	7.59671	8.11522	8.14063	7.85394	8.24131	7.99497	7.88534	7.83546	8.01434	8.0099	7.95451	8.16131	8.1312	8.03566	8.39264	8.18766	8.35482	8.23429	8.19636	8.06053	8.23053	7.66445	8.33641	8.33517	8.16131	7.90378	8.64274	8.23591	8.52023	7.79414	9.09028	8.34161	8.23363	7.94935	8.09687	8.07254	8.45262	8.05642	8.41145	7.92611	8.27072	8.60205	7.90522	8.07143	8.11726	8.10493	8.10962	8.33354
TICRR	7.29156	6.58395	6.82519	6.48649	6.43675	6.41797	6.88508	6.59207	6.71066	6.6782	6.74216	6.89518	7.66592	6.64754	6.6456	6.6616	6.61361	6.35874	6.88618	6.6441	6.59727	6.67936	6.49061	6.45177	6.31314	6.40561	6.75975	6.82169	6.67097	6.65458	6.53436	6.97071	6.45159	6.70172	6.68067	6.7669	6.47934	7.34602	7.55128	6.44355	6.52498	7.1759	6.47453	8.10799	6.67927	6.4898	6.44079	6.92822	6.75219
NDC80	7.47345	7.04205	7.16724	6.98725	6.82721	7.18198	7.52646	6.87341	7.23651	7.2354	6.70713	7.3878	8.20911	7.03198	7.25217	7.17184	6.81856	6.72965	7.35191	7.78665	7.31499	6.93193	7.2955	6.95297	6.87137	6.96735	7.18017	7.46221	6.63869	7.38112	7.3256	7.26876	6.65891	7.62147	6.93208	7.30301	6.77665	8.63969	9.64564	6.66682	7.05858	8.29694	7.03478	10.0279	7.56552	7.02531	7.2154	8.22239	7.49082
SLC25A1	8.90436	8.19053	8.57079	8.60875	8.23968	8.36748	8.36365	8.21701	8.47714	8.0882	9.15148	8.5218	8.48801	8.21037	8.00828	6.93913	8.17715	8.58177	8.56253	7.73044	8.25956	8.73145	8.71948	8.04286	8.40855	8.38095	8.54454	8.03682	9.13002	8.34349	8.34622	8.21877	8.55699	8.596	7.97368	8.40213	8.39405	8.94627	8.51477	8.83613	8.29859	8.50836	8.32037	8.13015	8.27296	7.4063	8.09337	7.0435	7.88177
NRF1	6.4828	6.41538	6.57528	6.07968	6.31267	6.4067	6.23215	6.26759	6.41911	6.54109	6.41324	6.41234	6.40372	6.3382	6.17293	6.3743	6.31785	6.24149	6.35962	6.30755	6.47207	6.55359	6.47417	6.61179	6.4769	6.44241	6.53628	6.36919	6.41535	6.22201	6.26144	6.31752	6.40403	6.35086	6.25939	6.34375	6.57137	6.39821	6.29035	6.27459	6.40541	6.28695	6.32635	6.2863	6.42335	6.35471	6.33709	6.3782	6.39643
NDUFA13	10.8804	10.1242	10.3391	10.3618	10.2354	10.999	10.3637	9.60589	10.3221	9.6821	10.928	10.3042	10.434	10.212	9.85824	11.2056	10.0729	10.4498	9.98297	10.2357	10.4039	10.6883	10.5061	9.69691	10.8467	10.4005	10.3601	10.003	10.5947	10.3318	10.1526	10.2391	10.2707	10.3836	10.0153	10.485	10.0576	10.5596	10.551	10.6306	10.3706	10.2797	10.3371	10.5123	10.0754	9.97824	10.2116	9.95743	10.1136
NCAPG2	6.40686	6.47309	6.36475	6.47391	6.48106	6.34214	6.3585	6.38245	6.17236	6.24182	6.35969	6.29228	6.28114	6.36972	6.42825	6.22983	6.59001	6.28277	6.38572	6.36783	6.40722	6.33723	6.41231	6.34291	6.28948	6.31158	6.27648	6.38026	6.42531	6.24517	6.37146	6.4231	6.40911	6.35374	6.36295	6.44061	6.41217	6.33328	6.28714	6.49364	6.36495	6.26156	6.30464	6.39435	6.43749	6.22372	6.23716	6.47866	6.32821
COPG1	8.36544	8.04955	9.10285	9.04353	8.79566	8.65481	8.53884	8.52051	8.85298	8.98105	8.34637	8.87007	9.03129	8.41776	8.66097	8.06846	8.72452	9.07751	8.4032	8.56266	8.44305	8.97242	8.8309	8.40107	8.7107	7.68403	8.26085	8.4032	8.29417	8.43589	8.93734	9.02624	8.97069	9.24312	8.63356	8.75262	8.79791	8.93466	8.6462	9.4269	8.06197	8.72424	9.24013	8.73097	8.94758	8.91543	8.57093	8.58467	8.56482
RBBP6	6.60096	6.86211	6.63533	6.79638	6.70516	6.61225	6.92245	6.77017	6.89485	6.62869	6.64399	6.82119	6.49244	6.6809	6.79314	6.58397	6.61924	6.67905	6.73633	7.21745	6.64304	6.73298	6.58308	7.01086	6.55924	6.96347	6.74921	6.63289	6.61185	6.93368	6.95872	6.44486	6.80519	6.58801	6.39474	6.65233	6.58424	6.81617	6.49602	6.72572	7.19003	6.67839	6.92101	6.93738	7.0082	6.87952	6.85461	7.30381	7.28794
CUL1	9.598	9.64905	8.85773	9.14337	9.29409	8.98488	9.06818	9.62679	9.00536	9.08124	9.36648	8.82032	8.24614	8.86062	8.89348	8.97294	9.83796	8.71797	9.67251	8.92858	9.20347	9.66839	9.32677	9.75965	8.65495	9.51035	9.2501	9.93939	9.088	8.52373	8.9827	9.44345	8.413	9.19471	9.41443	8.91363	8.91879	9.08923	9.43451	8.88237	9.11301	9.85438	8.57593	9.54918	8.63941	9.26261	9.51978	8.42283	8.39742
SSU72	11.6765	11.448	10.8597	11.0676	11.2988	10.8871	11.1722	11.159	10.9774	11.0969	11.8881	10.925	10.8605	11.2461	11.4054	11.3357	11.4191	11.3845	11.5199	11.1819	11.4453	11.7032	11.4245	11.5683	10.7297	11.3655	11.4618	11.3216	11.4618	11.2854	11.0207	10.5283	10.9213	11.5757	11.5225	11.1704	11.6589	11.4646	10.9025	11.2137	11.1555	11.4958	11.0697	10.551	11.24	11.8381	11.4799	11.0346	11.0785
NXF1	11.2872	11.7678	11.6272	10.3318	10.7443	10.8032	10.7841	10.7245	10.0996	10.2816	11.4842	10.9583	12.0101	10.429	10.5313	11.1192	11.1384	11.3435	10.255	10.2868	11.0719	10.7628	10.949	10.4377	10.9867	10.7814	10.7006	10.1948	11.0969	10.208	10.1646	11.0033	11.2916	10.8186	10.8718	9.92428	11.2292	9.84332	10.7915	10.6859	11.355	10.1762	10.1708	10.2348	9.56728	10.6969	9.53626	10.4846	10.4348
PRC1	9.11318	8.12976	9.11533	7.76292	7.5429	8.94823	9.81504	7.09167	8.76988	9.136	8.06077	10.1713	10.7523	8.95399	8.08124	8.53681	8.86483	7.19141	9.22466	9.41358	8.82596	9.1533	8.00654	8.52165	8.7919	8.11253	8.58498	9.3925	8.1842	8.1469	8.52918	9.44024	8.27656	9.57767	7.38314	9.29462	7.36227	10.7057	12.4163	6.90396	7.85853	10.3103	8.22759	12.2621	8.3977	8.13451	7.75792	10.2909	8.79487
SNIP1	9.097	8.6281	9.1921	8.00746	8.23017	8.54495	9.42285	8.20202	7.82651	8.54408	8.57022	9.22394	9.46137	7.89146	8.21078	8.19413	8.51232	8.321	8.15245	8.44947	8.75202	8.27586	8.03183	8.24471	8.54137	8.84497	8.9576	8.04021	8.84658	8.01456	8.18666	8.22084	9.58125	7.69156	8.51667	7.82071	7.9752	7.74254	8.17108	8.35885	8.99587	8.07214	7.87336	8.37265	7.79289	7.45946	7.676	8.60965	8.03984
NSF	6.88152	6.63168	6.66273	6.61202	6.57412	6.62767	6.6973	6.55599	6.49106	6.42307	6.57351	6.52343	6.58076	6.55648	6.51541	6.51122	6.59124	6.67003	6.72625	6.55376	6.57459	6.59017	6.52859	6.56368	6.43877	6.55505	6.46281	6.63595	6.60034	6.51936	6.57776	6.51444	6.69907	6.68884	6.76802	6.46712	6.77159	6.73238	6.40709	6.52634	6.55937	6.51607	6.41404	6.70815	6.43056	6.59396	6.7326	6.65655	6.63759
BRD4	7.50669	6.85235	7.02109	6.61521	6.63119	7.05474	6.80601	6.93646	6.69885	6.52062	7.16186	6.67592	6.69336	6.62907	6.58094	6.53887	6.64527	6.59006	6.79097	6.62779	6.70855	6.69726	6.68978	6.73435	6.93183	6.89593	6.75577	6.97809	7.44522	6.97874	6.96299	6.91421	7.75384	7.02373	6.96773	6.85718	7.14236	6.6801	6.96918	6.9189	7.34252	6.62245	6.79413	6.76662	6.64327	6.5791	6.76587	6.65145	6.81491
VHL	10.8	10.2701	10.1147	10.3149	10.9044	10.6941	10.2215	10.6568	10.3344	10.25	10.3136	10.1746	10.2544	10.2663	10.4708	9.99266	10.6641	10.3194	10.2373	10.0525	10.4424	11.0474	10.1561	10.5017	10.5496	10.806	10.5111	10.6431	10.0191	10.2098	10.4012	10.4199	10.6977	9.95107	10.5604	10.0406	10.1147	9.67927	10.113	10.3312	10.5905	10.1954	9.96631	10.3305	9.72882	9.95953	10.9985	9.3137	10.2694
CHD1	9.18033	9.14656	8.68951	8.82646	8.80504	8.85997	8.8792	8.87077	8.96274	9.03511	8.83454	8.75159	8.75246	8.81109	8.97723	8.9353	9.18594	9.40264	8.87301	8.9556	9.26697	8.79381	9.10319	9.31191	9.15669	9.20637	9.19193	9.3905	9.27146	8.94364	9.13635	8.98568	9.74353	9.34259	9.00007	9.24386	9.60014	9.08107	9.13141	9.27035	9.37554	8.88171	9.1861	9.02553	9.06437	9.54797	9.1873	9.28057	9.06544
COPS6	9.16621	8.5149	9.01683	8.48356	8.88348	8.57365	8.96632	8.88953	8.89445	8.48927	8.94141	8.99972	8.29762	8.94448	8.75202	8.76018	8.54537	8.88988	8.4939	8.82482	8.98504	9.0297	8.7777	8.16842	8.84886	9.00677	8.63801	8.70073	8.64	8.80014	8.56296	8.90111	8.03936	8.85547	9.01869	8.98455	8.8315	9.05794	8.97909	8.87317	8.58731	8.59733	7.98818	9.22227	8.75882	8.32075	9.20147	7.79121	8.73208
SPI1	9.67588	10.1449	10.735	9.68428	9.36498	10.3298	9.59229	9.05012	9.69735	9.25686	9.97283	9.81124	11.8169	9.53889	9.58559	10.4043	10.4672	11.8649	9.38849	9.62748	10.593	11.1762	10.7469	9.25742	10.7483	9.19452	9.70015	9.06837	10.3947	9.42187	9.55359	11.2244	11.6892	10.4954	9.02572	9.77353	10.9937	9.76473	10.0169	11.8381	9.75193	9.88447	10.0605	8.37265	8.9398	9.20108	8.96841	8.62704	9.51978
KIF23	6.80805	6.70297	6.82388	6.7146	6.78172	6.68951	6.70969	6.56134	6.62436	6.76246	6.82364	6.85552	7.17879	6.96728	6.72563	6.64918	6.86499	6.83374	6.83565	6.68894	6.59852	6.63881	6.72945	6.6729	6.77934	6.71813	6.66429	6.72731	6.92434	6.87929	6.85435	6.65459	6.63874	7.12076	6.8641	6.59345	6.58424	6.98688	7.44182	6.83664	6.67242	7.08195	6.55966	7.55743	6.57086	6.87531	6.71283	7.49981	6.53682
GBF1	7.94607	7.43321	7.73874	6.92049	6.80115	7.20124	7.2942	6.81862	7.15344	7.26697	8.44713	7.38994	7.68094	6.98204	6.94766	7.01218	7.29592	7.30989	6.48824	7.10396	7.36005	7.48779	7.2815	7.12099	7.19961	7.48878	7.81958	7.46221	8.12356	6.94707	7.11485	7.59085	8.56381	7.61065	7.2705	7.1753	7.57927	7.57125	7.52281	7.85736	8.094	6.93612	7.06532	7.64063	6.7005	7.46029	7.18496	6.595	7.3637
SF3B1	6.74066	8.07666	8.69808	8.90094	8.96274	8.39897	8.63941	8.85515	8.90683	8.77188	6.74811	8.95211	8.52401	9.13178	8.48134	7.96522	9.16478	8.81138	8.5138	8.43907	8.45064	8.67479	8.2295	9.17546	8.49053	7.90676	7.54057	9.24386	7.1017	8.4575	9.00956	8.43398	7.26401	8.19767	8.06391	8.92874	8.91994	8.71149	8.84077	8.78126	7.24268	8.28883	8.83214	8.80647	8.66822	7.87634	8.77222	9.30612	8.7976
AAMP	8.89802	7.72625	8.20583	7.92203	8.03094	7.92103	8.10677	8.04533	8.16932	7.88554	8.88665	7.80689	8.1927	8.04933	7.98853	7.81749	7.88053	8.2968	7.75944	8.06111	7.77243	8.0597	7.74975	7.86647	7.64249	8.4582	8.42887	8.15003	8.48356	8.17554	8.04923	8.08388	8.99953	8.19569	7.87482	8.1643	8.24716	8.33854	7.81162	8.20444	8.20433	7.6761	8.19066	8.14527	8.01614	7.89856	7.79941	8.39603	8.04978
LRR1	8.487	7.4721	8.46513	8.52051	7.70906	8.95227	8.39349	7.34297	8.49345	8.68171	8.37322	8.94011	9.3012	8.37652	8.3953	8.6221	8.52429	7.57143	8.5351	8.99623	8.38146	8.382	7.78981	8.65378	8.79036	7.73803	8.06892	8.77188	8.31772	8.66502	8.09337	8.59733	8.12626	8.91929	8.06916	8.79021	8.08675	9.6068	9.89426	7.26317	7.97441	8.9904	8.60875	10.7324	8.79732	8.53753	7.90686	8.84837	8.78205
TRAPPC1	9.90817	10.203	10.4995	10.2926	10.1113	9.95792	10.2639	10.267	10.2633	10.0175	10.2778	10.3714	10.5427	10.4039	10.3577	10.0066	10.5612	10.3823	10.0403	10.1277	10.4747	10.7823	10.5181	10.5173	10.035	10.1295	10.1289	10.4527	10.0922	10.3501	10.1449	10.7341	10.2104	10.7531	10.1307	10.2969	10.1664	10.5947	10.2322	10.6601	9.92695	9.9924	10.7204	9.97719	10.4621	10.4168	10.4057	9.42834	10.2739
RRM2	6.53702	6.42337	6.97559	6.56813	6.51297	6.62038	6.93467	6.50094	6.788	6.80743	6.34007	7.81193	8.8738	6.50412	6.35924	6.20816	6.5405	6.27799	6.63929	6.57178	6.34496	7.13223	6.65464	6.4504	6.51355	6.57183	6.30798	6.97643	6.32191	6.40537	6.48183	6.70629	6.33832	7.33787	6.75318	7.03741	6.45104	8.55387	9.49888	6.36245	6.24601	7.43492	7.20211	9.91698	6.89053	6.29577	6.50759	6.595	6.81157
RNGTT	9.2853	8.86374	8.99834	9.51118	8.66883	9.02502	9.07768	8.11737	9.43916	9.81408	9.73304	9.04084	9.45688	9.51877	9.57119	9.14774	9.00488	9.22262	9.12911	9.47894	10.5457	9.02731	8.83629	9.06013	9.18804	8.75312	9.75125	9.33904	9.50005	9.16796	9.55914	9.24917	8.47669	9.87576	9.34383	9.3104	9.97613	9.70981	9.35986	9.38755	9.44713	9.32325	9.76187	9.43011	8.98089	9.66679	8.87584	8.6148	9.29566
ATXN7L3	9.00939	9.31837	9.11671	9.47151	8.62571	9.00677	8.75567	8.39117	8.71965	8.75553	9.19008	8.89618	9.37119	8.54468	8.66913	8.95244	9.12843	9.30928	8.40773	8.69104	8.95496	9.20692	9.08249	8.78173	8.99357	8.80504	8.65284	8.78288	9.08465	8.85531	8.74976	8.99656	9.61335	8.59867	8.68812	8.67572	8.89003	8.40608	9.50597	9.48879	8.95088	8.38523	9.05046	9.33225	9.16973	8.41859	8.54178	10.3514	8.70723
TOP2A	8.12378	6.26723	8.18508	6.30996	7.06959	8.77513	9.06315	5.95362	8.32285	7.73518	6.6731	9.39825	10.4018	8.3984	6.57087	7.54308	7.18764	6.38107	8.46794	9.27035	7.86394	8.63895	8.00061	6.3397	7.92091	7.59993	7.66531	8.78642	6.51334	6.88036	7.79319	9.37698	7.18369	8.79397	6.51266	8.55612	6.69772	10.7896	11.8899	6.89497	6.10808	10.2373	7.97614	12.3676	8.15613	6.41995	8.69179	9.74987	7.46652
RHOA	11.9845	12.3764	12.6329	12.3229	12.2207	12.1843	12.4345	12.2943	12.3639	12.3564	12.4089	12.5648	13.3156	12.5008	12.4852	12.0544	12.7963	12.7736	12.3564	12.6243	12.7409	12.506	12.5283	13.1516	12.4959	12.2231	12.2597	12.5493	12.1195	12.7226	12.2439	12.8945	12.9163	12.4398	12.6032	12.2007	12.9163	12.4345	12.7598	12.9309	12.2802	12.4613	12.6358	12.004	12.2685	13.0241	12.1915	11.8381	12.6123
PSMD1	9.65754	9.58756	9.9004	9.23265	9.24643	9.76719	9.64274	9.35306	9.81953	9.91799	9.7401	10.0909	10.7102	10.0055	9.72386	10.0316	9.56353	9.79449	9.53672	9.86583	9.71484	9.83215	10.0109	9.60947	10.0933	9.20054	9.64905	9.65754	9.83544	9.52147	9.70519	9.74308	9.74496	10.2322	9.7357	9.75102	9.73255	10.0662	10.7164	10.2092	9.39268	9.58443	10.0825	10.6258	9.47291	9.92141	9.41724	10.1532	9.6023
EP300	8.19197	8.81199	8.80647	8.68723	8.46342	8.9159	8.64697	8.50526	8.60889	8.68739	8.29295	8.59292	9.30022	8.51218	8.58004	7.96346	8.75596	9.09542	8.36748	8.7605	9.05062	8.99113	9.05824	8.9042	9.0635	8.74477	8.79535	8.64787	8.80756	8.35108	8.53753	8.92436	9.03005	8.69364	8.63955	8.39473	9.28963	8.11181	9.64252	9.27883	8.79236	8.1019	8.41314	9.32816	8.60407	8.67494	8.43952	10.3675	8.56482
NDOR1	6.41713	6.5045	6.52362	6.77995	6.65996	6.52045	6.63471	6.61401	6.6837	6.62765	6.61787	6.61639	6.63234	6.71916	6.70437	6.8612	6.53294	6.74101	6.84607	6.61901	6.70981	6.61808	6.60225	6.54946	6.81198	6.59937	6.56351	6.78893	6.62255	6.56011	6.7543	6.48245	6.71575	6.70413	6.64988	6.65972	6.56935	6.6702	6.63955	6.57666	6.62378	6.78856	6.5473	6.71547	6.80631	6.69242	6.4488	6.58781	6.57294
BIRC5	6.28901	6.02783	6.05136	6.10856	6.07059	5.68377	6.09509	5.9327	5.93432	6.11365	6.05896	6.13297	6.3833	6.11337	6.06159	5.91742	6.24372	5.8805	6.19107	6.06125	5.97736	5.90911	6.15489	5.97982	5.96881	6.19806	6.0129	6.2084	6.0664	6.06794	5.87433	6.25669	5.77176	5.94139	5.9274	6.02838	5.95336	6.57369	6.35194	6.04668	5.95325	6.2634	6.28754	6.56656	6.00796	5.92545	6.14713	6.09578	5.93137
GTF2B	8.00422	9.38381	8.83311	9.66164	8.67896	9.05422	8.6889	8.64743	9.0432	9.56526	8.30027	9.00659	9.3696	8.8897	9.21208	8.90371	9.179	9.40942	8.59513	8.90616	8.98604	9.67019	8.94192	9.07148	9.10092	8.56312	8.48786	9.12612	8.66097	8.612	9.03321	8.91776	8.9526	9.04841	9.03195	9.25324	9.29389	9.08195	9.8514	9.23377	8.22797	8.44643	9.48981	9.88367	8.96738	9.16973	8.4492	11.2646	9.23097
PPP4C	10.8069	10.0695	10.7119	10.4355	10.1833	10.4914	10.4763	9.7257	10.3706	10.3378	10.7135	10.5922	11.2232	10.394	10.4434	10.3662	10.7583	10.6233	9.91577	10.4012	10.8383	10.7601	10.4328	10.5135	10.7567	10.2569	10.7523	10.6113	10.313	10.2816	10.2759	10.7392	11.2473	10.6723	10.6179	10.4283	10.5465	10.6162	10.394	10.6414	10.2186	10.1904	10.5776	10.5381	10.2874	10.3987	10.3078	10.2864	10.4018
CSE1L	9.94867	9.24438	9.47976	9.59277	9.37119	9.89789	9.56396	9.25079	9.47228	9.58001	9.85036	9.89963	9.70737	9.42896	9.33846	9.84019	9.42059	8.92648	9.5282	9.919	9.27711	9.59973	9.36575	9.26051	9.81876	9.31467	9.56767	10.087	9.67041	9.56461	9.61618	10.2154	9.37534	9.93549	9.04683	9.62328	9.59672	10.5473	10.3563	8.7932	9.12543	10.1607	9.996	10.5761	10.4806	9.78859	9.67475	9.88678	9.62172
NOL10	7.52032	8.05286	7.7153	7.62825	7.84607	8.12877	7.96312	7.8132	7.56673	7.67681	7.69497	8.04167	8.04298	7.86382	7.82405	8.59292	7.86147	7.92634	7.77495	7.79878	7.92114	7.68333	7.99759	7.75814	7.70004	8.00828	7.52893	7.68979	7.51939	7.63637	7.58217	7.97272	7.77952	8.22252	8.13289	7.57559	7.77313	7.68148	8.48258	7.83086	7.71415	7.75291	7.51197	8.27973	7.47243	7.9509	8.61915	9.31022	7.69643
FECH	8.75446	7.57162	8.37427	8.01096	8.29295	8.16666	9.00554	8.01907	8.42996	8.53594	7.84984	9.00288	7.70402	8.387	8.84937	8.2269	7.71252	8.70089	8.42036	8.79566	8.50283	8.02755	7.77963	8.44503	8.25242	8.33749	8.76308	7.81937	7.72845	8.74621	8.66973	7.79395	8.1904	7.89946	8.36683	8.27628	7.58652	7.82897	12.4452	7.13898	8.85267	8.61377	8.31373	11.6652	7.67778	7.74997	8.25726	11.8485	8.52599
SAP130	8.39742	8.74961	8.41186	8.38187	8.19078	8.31386	8.31571	8.21917	8.32652	8.64506	8.54755	8.35913	8.70043	8.56086	8.46399	8.35563	8.29375	8.67572	8.43193	8.65361	8.52123	8.44613	8.83469	8.20841	8.41524	8.34555	8.61508	8.58048	8.46738	8.37208	8.50975	8.69193	8.53336	8.4241	8.3694	8.37345	8.28836	8.45447	8.90078	8.82291	8.2774	8.55799	8.16493	9.03284	8.39516	8.21701	8.36723	8.66559	8.28288
ELL	7.55237	7.58401	8.24019	7.91436	7.56926	8.09818	7.79713	7.51637	7.66531	7.83932	7.77598	7.79909	8.22632	7.75461	8.04886	7.98526	7.8793	7.90419	7.61812	7.77019	7.78471	8.11072	7.61957	8.10347	8.45318	7.6611	7.79066	8.03057	7.68879	7.94376	8.1895	8.09029	8.40527	8.21014	8.11872	7.96383	8.07895	8.1095	7.67122	8.07849	7.60559	7.58719	8.10572	8.31863	7.9099	8.64835	7.83802	8.39237	7.92431
CTDP1	8.22557	7.46499	7.76794	7.85152	7.43729	7.93613	7.16211	7.18973	7.21565	7.57645	8.444	7.20261	7.96038	7.40092	7.42936	7.59075	7.61309	7.67333	7.07718	7.30921	7.21258	7.80994	7.64595	7.48869	7.72159	7.69049	7.75969	7.81768	8.1723	7.45939	7.50333	7.78699	7.98804	8.04154	7.17497	7.28815	7.69029	8.03457	7.50804	7.99185	7.67857	7.37858	7.81193	7.7062	6.96993	7.38436	7.50536	8.06775	7.4079
AURKB	8.66173	6.28862	7.92477	6.3421	6.43983	7.58201	8.35681	5.93711	7.0223	6.95502	6.79243	8.51694	9.71755	7.48825	6.32833	6.6603	6.9374	6.24972	7.91176	7.90546	6.99071	7.6413	7.2095	6.54215	6.84352	7.23917	7.19354	7.94296	6.24605	6.40537	6.88415	8.10811	6.59985	8.12039	6.38945	7.19365	6.24404	9.17047	9.47644	6.44355	6.2497	9.11766	7.52854	9.91698	7.08104	6.02243	6.72482	7.46632	6.50265
HDAC3	9.77051	9.52207	9.49907	9.12491	9.35619	9.4577	9.48898	9.32093	9.19872	9.32093	9.40494	9.51221	9.012	9.50199	9.37061	9.49267	9.21061	9.41621	9.18695	9.54857	9.59651	9.75921	9.43816	9.34781	9.39786	9.6486	9.50781	9.54233	9.28564	9.47091	9.30853	9.57363	9.63807	9.26659	9.555	9.48095	9.20712	9.23493	9.60461	9.49684	9.45071	9.18933	9.30909	9.84485	9.57897	9.46913	9.40818	9.7257	9.21555
PLK1	6.70815	6.65589	6.82519	6.34347	6.54608	6.76359	6.86384	6.50775	6.66052	6.56757	6.51292	7.06417	7.60013	6.64633	6.43438	6.42114	6.6561	6.652	6.79763	6.72101	6.57178	6.89286	6.63578	6.58088	6.53895	6.55505	6.52549	6.71195	6.73059	6.31512	6.58523	7.0429	6.49684	6.91278	6.43734	6.45252	6.46081	6.95922	8.43907	6.90698	6.72259	7.42161	6.88267	8.62704	6.54056	6.75704	6.65433	6.7132	6.62304
STK11	7.78803	6.95899	6.93661	6.7146	6.95827	6.83938	6.88374	6.94097	6.63388	6.78075	7.72178	6.52805	6.52914	6.71281	7.09094	6.41694	6.44812	6.87814	6.85925	6.77679	6.80217	6.9405	7.02628	6.91127	7.17997	6.95643	7.25075	7.15603	7.63943	6.95007	6.98079	7.32863	7.47605	6.47259	6.5798	6.45657	6.9035	7.02144	8.23671	7.44225	7.58973	6.50739	7.29585	8.14993	6.951	6.43557	6.81808	8.32165	7.01343
CTC1	7.31319	7.66453	7.98894	7.83266	7.2985	7.56683	7.80329	7.28289	7.52032	7.70567	8.16331	7.78907	7.50687	7.64043	7.51187	8.00642	7.51739	7.57723	7.22547	7.39939	7.95033	7.29326	7.34749	7.67223	7.55392	7.20763	7.62534	7.32175	7.75834	7.44393	7.4275	7.50588	7.59224	7.49588	8.058	7.31371	7.89136	7.39929	7.65398	7.2815	7.7385	7.35247	7.35394	7.83975	7.45204	7.92924	6.93443	6.79577	7.64667
SP1	8.75703	8.8474	8.80916	9.76834	8.6766	9.1111	8.54844	8.88597	8.81093	9.41231	9.13796	8.67675	9.58185	8.79472	9.21265	8.84968	8.91327	9.13724	9.04841	8.84497	8.91493	9.01888	8.70846	9.12029	9.16777	8.41061	9.15586	9.42992	8.57741	8.93703	9.17563	9.28227	9.58712	9.04771	9.23921	9.07433	9.21517	8.98974	9.61663	9.24143	8.62166	9.22192	9.41602	9.64004	9.23117	9.04405	8.835	9.38285	8.82823
TMEM199	7.34925	7.42921	7.77919	7.80457	7.56853	7.4139	7.49198	7.66622	7.65321	7.75116	7.88926	7.40161	7.99126	7.62713	8.02634	6.87723	7.55427	7.92036	7.51976	8.01694	8.04824	7.68751	7.54532	7.89559	7.65496	7.1828	7.72219	7.60441	7.72614	7.89036	7.73597	7.886	7.50291	8.08884	7.94799	7.69839	8.21208	8.06633	8.12457	8.01625	7.686	7.27604	7.74266	8.07537	7.75865	8.06365	7.48842	8.12714	8.04571
LIN54	8.20841	8.51603	7.8843	8.0549	8.10081	8.84511	8.0347	8.61466	8.46638	8.57231	8.33667	8.09711	8.68361	8.42148	8.46808	8.77755	8.34402	7.97497	7.88291	8.14311	8.45148	8.16932	8.00244	8.32821	8.65955	8.10093	8.5634	8.25334	8.13476	8.0118	8.81971	8.23737	8.34622	8.354	8.34581	8.58077	8.33193	8.30459	9.54982	7.97169	8.67601	7.96638	7.85221	9.39786	8.05408	7.89698	8.15386	9.03909	7.98217
MLX	6.80805	7.20863	6.70566	6.98462	6.97416	7.02184	6.74635	7.10284	6.93448	6.87819	6.95603	7.00838	6.87946	7.01768	7.09094	6.72448	7.07913	7.45595	7.00233	7.0411	7.04986	7.10749	6.92026	7.06769	7.05858	6.92049	7.1698	7.01617	6.9169	6.86773	6.87118	7.10245	7.12593	6.86445	7.05828	6.81736	7.0407	6.77476	7.26819	7.19157	7.3312	6.92494	6.59761	6.62513	6.86268	7.06073	6.69955	7.26992	6.8922
SEC16A	9.93626	10.0543	9.86382	9.73504	9.81291	10.1526	9.63719	9.70609	9.65268	9.78128	10.3467	9.57443	9.95695	9.79238	9.77376	10.585	10.0559	9.7881	9.72882	9.99378	10.0979	9.98641	9.93913	9.86436	10.1942	9.60813	9.92721	9.62795	10.0813	9.53977	9.55312	10.2562	10.2639	10.1762	10.2046	9.44305	9.90843	9.66453	9.44185	9.95532	10.018	9.63719	9.25953	9.60415	9.68475	9.84186	9.667	9.5244	9.80755
CENPA	7.12293	6.38134	7.02363	6.25287	6.5377	6.82531	7.56266	6.29444	6.84866	6.4746	6.42062	7.66501	8.43784	6.8966	6.4462	6.50285	6.5721	6.29008	6.84607	7.42552	6.3007	6.67382	6.59162	6.21744	6.66489	6.57403	6.49238	7.20876	6.34715	6.41677	6.63918	7.34059	6.40095	7.01014	6.4226	6.6936	6.38418	7.93613	10.0695	6.29359	6.32655	8.24741	6.48011	10.065	6.57463	6.22809	6.8034	7.42217	6.59051
CLP1	7.71151	7.80424	7.93776	7.94766	7.66166	7.70788	7.72354	7.49622	7.50633	7.6537	7.72023	7.64497	8.00218	7.62101	7.75618	7.44148	7.36977	7.53834	7.62893	7.90287	7.90328	8.25242	7.74115	7.40962	7.62417	7.54587	7.51884	7.61681	7.64111	7.77253	7.93421	8.1299	8.59439	7.80468	7.75105	7.52088	7.75157	7.77463	8.10764	8.2848	7.61489	7.64813	8.12976	8.03163	7.74126	7.49579	7.30989	9.21611	7.6337
MED11	6.59278	7.01442	6.67773	6.97069	6.62292	6.67442	6.72952	6.58717	6.98842	6.65424	6.58594	6.50752	6.68046	6.64266	6.49287	6.46944	6.76367	7.43252	6.7176	6.78862	7.14704	6.74627	7.56836	6.92656	6.66784	6.80484	6.65704	6.85473	6.67306	6.59063	6.76367	6.84875	6.63874	6.47554	6.72061	6.83649	7.4556	6.99053	7.36073	7.87274	6.68503	6.63717	7.36339	7.05142	7.03072	6.68059	6.88785	6.68249	7.10418
UPF1	8.54151	8.36014	8.45161	8.07537	8.11024	8.5315	7.98192	7.93714	8.10521	8.28416	8.70936	8.10752	8.62404	8.1504	8.14993	8.28507	8.02896	8.81138	7.69809	8.03105	7.94193	8.23469	8.30851	7.67333	8.40621	8.11342	8.50082	7.77422	8.51968	7.97674	8.16443	8.34271	8.56886	8.62195	8.05017	8.19155	8.86062	8.24144	8.2117	8.85757	8.34708	7.88779	8.33734	8.11595	7.56218	8.16842	7.98073	7.22269	7.88177
ZC3H18	7.4421	7.53056	7.43065	7.51461	7.14181	7.28375	7.22723	7.29039	7.41556	7.54179	7.9805	7.34562	7.80983	7.53753	7.6632	6.93333	7.3706	7.73803	7.38753	7.67868	7.71672	7.58382	7.59385	7.48027	7.65496	7.41565	7.4063	7.65964	7.5853	7.34535	7.30408	7.17432	7.2201	7.76836	7.43408	7.44791	7.86579	7.82897	7.58474	7.77832	7.49317	7.30254	7.58354	8.04189	7.46816	7.43468	7.44587	6.59965	7.62713
COPE	10.4563	10.2969	11.0913	10.7396	10.0808	10.8069	10.4527	9.59401	10.2944	10.0968	10.7018	10.6584	10.9603	10.3371	10.1072	10.7869	10.49	10.6282	10.2148	10.2742	10.6348	10.7709	10.6218	9.66474	10.8205	10.0361	10.2887	10.4399	10.5503	10.2012	10.8196	10.7127	10.6033	10.8383	10.4081	10.3665	10.5596	10.6617	10.5635	11.143	10.3351	10.4694	10.6969	10.6372	10.2107	10.1325	9.97009	9.99046	10.0898
RPIA	10.0273	8.79745	9.12612	9.34098	9.73892	8.78425	9.27747	9.6293	9.27577	9.09751	9.4674	9.45602	8.26957	9.2724	8.93689	8.90583	9.50261	9.29643	9.67883	9.466	9.63615	9.50781	9.05422	9.39786	8.92617	10.1868	9.12311	10.2385	9.03129	9.22279	8.79292	9.25547	9.16657	8.90436	9.68886	9.30706	9.25188	9.56958	11.2951	8.69302	8.55964	9.86778	9.1604	11.0389	9.46809	9.04667	10.0314	10.4988	9.27786
MASTL	7.63574	7.33526	8.09484	7.35044	6.7189	7.77293	7.8919	6.68859	7.19459	7.1155	6.74466	8.18052	8.76339	7.0395	6.82881	7.36765	7.53941	7.4951	7.468	7.45224	7.91527	7.26465	7.39867	7.0448	7.88842	7.4139	6.94891	7.34236	6.80425	6.7055	7.0864	7.65479	7.81574	8.04801	6.73512	7.23951	7.58201	8.14664	8.07501	7.56139	6.95686	7.96638	7.35781	8.24521	7.35869	7.35671	6.89565	6.74566	7.06348
PI4KB	9.1586	9.04771	8.93078	9.16814	8.94174	8.83914	8.98635	8.79109	8.9867	9.00747	9.37575	8.80439	9.15475	8.92517	9.22542	9.26829	9.04771	9.24953	8.80439	9.11586	9.16864	9.13866	9.06013	9.6821	8.69654	8.69429	9.33692	8.87599	8.76635	8.96543	9.15512	9.012	9.46582	8.99421	9.24403	8.88059	9.11386	8.76573	9.43251	9.21484	8.97294	8.76465	9.2473	9.46011	9.17081	9.06098	8.71982	10.1467	8.88284
MCMBP	7.1093	6.87165	6.77619	6.42101	6.68573	6.94475	6.85671	6.64773	6.51961	6.57118	6.69311	6.94897	7.43818	6.63706	6.40876	6.37807	7.05689	6.66503	6.79337	6.76242	7.38828	7.10201	7.30541	6.48663	6.89916	7.04752	6.6811	6.94574	6.59417	6.33178	6.29335	7.18119	7.54797	7.03325	6.58683	6.4257	7.13177	7.16363	6.44148	7.02795	6.43281	6.85142	6.5165	6.53369	6.77512	6.50291	6.5346	6.13412	6.58242
ISCU	7.91944	8.72806	8.54164	8.84674	8.50919	9.10486	8.59513	8.88187	8.62134	8.47031	8.63415	8.22608	8.79036	8.57187	8.84937	9.32461	8.58527	9.20401	8.38457	8.83214	9.83138	8.58774	8.62766	9.52228	8.90781	8.3761	8.41426	8.50511	8.72282	8.95211	8.91959	8.57962	8.50019	8.98909	8.62571	8.35093	9.48425	8.4611	10.3308	8.79822	8.686	8.22902	8.22655	10.0511	9.41423	8.74461	8.69702	11.9725	8.78535
BUD31	11.2056	11.1015	11.1935	10.85	10.4965	11.0291	11.3557	10.4434	10.8542	10.919	11.175	11.1204	10.4708	11.0087	10.8871	11.1373	11.1182	11.1271	10.7574	11.0132	11.3636	10.7761	10.7752	10.5666	10.8775	10.947	10.9499	10.7646	10.8302	11.0613	10.8095	11.0757	10.5831	11.1579	11.2125	10.8337	10.9774	11.134	11.3332	11.1345	10.7991	10.925	10.0463	11.4857	10.4936	10.8632	10.2092	11.5953	10.8938
GRPEL1	8.47089	8.17819	8.85219	8.49718	8.43122	9.42876	8.13262	8.34052	8.05729	8.20493	8.32992	8.42023	8.60317	8.01467	7.90645	8.68171	8.76216	8.94381	8.56886	8.6769	9.07635	8.97565	8.22394	7.92534	9.6068	8.13209	7.75834	9.05677	8.39657	8.42692	7.83376	9.09116	9.2611	8.43673	8.79732	8.39827	8.22173	8.93963	8.72547	8.76828	7.82246	8.4699	8.38632	8.63247	8.11534	8.26058	7.92756	8.93928	8.24172
ZEB2	8.12318	8.49345	9.58319	8.27546	7.52236	9.88726	8.01661	7.38257	8.09127	8.64605	7.60743	8.39911	9.34362	7.69624	7.84948	9.2902	9.37081	9.67182	8.51545	8.26442	9.3548	8.13463	9.31022	9.07061	9.74733	7.58663	7.89408	9.17712	8.31322	7.89385	8.15361	9.4477	9.40226	9.2523	9.71508	8.44503	9.42386	8.4016	8.57093	10.0137	7.48545	9.21484	8.63473	8.29573	7.5259	8.51954	7.35323	8.86451	8.27036
SHMT2	11.4549	9.18052	10.3071	11.0291	10.6009	9.89589	10.0656	10.5242	10.0956	10.2894	10.9784	10.37	10.5253	9.79045	9.15896	10.2174	10.429	9.65152	10.9341	10.2237	10.999	10.7778	10.1361	9.95792	10.0531	11.2362	10.4362	10.4512	10.422	9.26148	10.1188	10.8292	10.9341	10.7187	10.5347	10.3027	10.3789	10.6138	10.3097	9.30554	9.0843	11.4259	10.7696	10.7531	11.3673	9.53977	11.086	10.3358	10.2319
COX4I1	13.4056	13.37	13.6138	13.338	13.0783	13.6656	13.0946	13.131	13.1594	13.1355	13.5044	13.4469	13.9759	13.3788	13.5044	13.5654	13.796	13.817	13.3156	13.5275	13.9159	13.6564	13.41	13.4469	13.8897	13.1472	13.3242	13.8681	13.1715	13.2096	13.253	13.9274	14.3422	13.7545	13.3108	13.0352	13.1889	13.4863	13.2576	14.059	12.9421	13.2485	13.0204	12.9828	13.1758	13.7806	13.0743	12.3985	13.127
CCNK	10.4943	9.9056	10.024	9.919	9.7733	9.76034	9.8029	9.62545	9.63699	9.75987	10.4095	9.93167	10.0463	9.58294	9.63785	9.73141	9.84667	9.87835	9.71755	10.1265	10.3168	9.72089	9.88749	10.0875	9.77005	10.1616	9.83464	9.54021	10.2253	9.80441	9.6513	9.98084	10.5305	9.86955	10.0684	9.50742	10.0835	9.65468	10.1646	9.85296	9.93599	9.68727	9.70247	10.0956	9.7192	9.85561	9.74308	10.4344	9.62127
CENPM	8.308	6.43051	7.79086	6.99852	7.23762	7.70296	7.89421	6.8907	7.43433	7.00799	6.86077	8.42611	8.53426	7.55107	6.49759	7.50196	7.17892	6.734	7.78772	7.74664	7.31658	7.47914	7.11756	6.78731	7.50306	7.28654	7.06182	7.80349	6.77289	7.02781	6.83343	7.61499	6.96227	8.02268	6.56867	7.76825	6.63072	9.2576	8.40912	6.823	6.75673	8.48669	7.05636	9.18243	7.29788	6.96764	7.25217	7.34871	7.27694
MRPL28	8.11316	7.65054	7.83623	7.64428	7.24398	7.50832	7.49973	7.3185	7.44047	7.65241	8.16616	7.5162	8.03128	7.47813	7.45759	8.02329	7.48034	7.90852	7.22369	7.6237	7.52655	7.64015	7.44558	7.39103	7.55903	7.33888	7.6764	7.76735	7.93254	7.64428	7.54376	7.86875	8.11824	7.65496	7.75865	7.56441	7.50822	7.39929	8.40676	8.23521	7.76065	7.66759	7.92071	8.29497	7.48041	7.53715	7.3559	7.92081	7.61977
CCNA2	7.85983	6.76135	8.18027	6.83918	7.1598	8.15602	8.3667	6.83775	7.92712	7.58201	7.59473	8.90274	9.8527	7.81917	6.95087	8.14261	7.75533	7.11411	7.87973	8.08583	7.87504	7.71044	7.62873	6.94413	7.8125	7.31583	7.34118	8.13577	7.03226	7.43652	7.43261	8.45232	7.46424	8.49261	7.2325	8.09067	7.28579	9.71945	11.2196	7.34993	6.94515	9.09098	7.67445	11.0827	7.43195	7.25985	7.40069	9.22774	7.35923
NCAPH2	6.37467	6.20954	6.12633	6.27122	6.22624	6.3697	6.34373	6.08595	6.12382	6.15009	6.01376	6.18768	6.21037	6.08838	6.17605	6.18564	6.24466	6.30242	6.20925	6.2781	6.20259	6.23833	5.98887	6.18022	6.10821	6.16836	6.25739	6.16932	6.20022	6.1849	6.19616	6.15676	6.12884	6.20578	6.20017	6.19026	6.24315	6.12257	6.04068	6.11702	6.13517	6.34968	6.15037	6.31932	6.04936	6.29794	6.13354	6.16561	6.19894
MED26	7.86282	8.18433	7.75221	7.46156	7.6544	8.04544	7.55977	7.4886	7.19652	7.4597	7.61403	7.32281	7.83943	7.32534	7.3672	7.58117	7.47647	7.73199	7.74944	7.31059	7.682	7.54478	7.40588	7.3524	7.75054	7.87195	7.37544	7.47306	7.50371	7.46375	7.31419	7.67778	8.00549	7.87105	7.80137	7.21157	7.79035	7.58514	7.77609	7.56139	7.43532	7.22381	7.74343	7.88865	7.45619	7.74055	7.51398	7.92869	7.39347
CPOX	7.36073	7.25599	7.43637	7.65639	7.39947	6.81875	7.27893	6.93345	7.76744	7.94296	7.83688	7.56151	7.5271	7.61849	7.48473	6.87234	7.65054	7.34338	7.6157	8.02694	7.64822	7.31806	7.44124	7.927	7.32152	7.50352	8.02528	8.15284	7.71908	7.77401	7.80309	7.82768	6.98119	7.89629	7.32152	7.9227	8.08897	8.36475	12.1499	7.64239	7.81388	8.266	7.85919	11.7048	8.19402	8.06446	7.67151	11.2172	8.13109
SMC1A	6.95525	7.06925	6.78187	7.06317	7.02653	6.92546	6.59028	6.89684	6.84672	6.96225	6.97086	6.86435	7.01627	6.96141	6.95613	6.812	7.21086	6.87453	7.21395	6.94212	7.19459	6.80484	6.99408	7.15259	6.90215	6.91161	6.81259	7.27133	6.78592	6.75994	6.64833	7.24438	7.42142	6.86445	6.91426	6.96637	7.13868	6.56749	7.28927	6.94492	7.07565	6.9285	6.81409	6.93139	6.96092	6.68059	6.83139	6.84474	6.70553
DDX23	9.27849	9.24766	8.89981	8.8858	8.96902	9.07339	8.86389	9.17365	8.68673	9.04031	9.30103	9.04894	9.07148	9.03731	9.00956	8.96189	9.12419	9.42101	9.21696	9.24349	8.89966	8.99487	9.20126	8.96205	8.98422	8.65629	9.12967	9.03321	8.90179	8.93946	8.86839	9.1753	8.55612	9.19762	9.46479	9.13493	9.29817	9.54084	9.2989	9.3416	8.75673	9.13652	8.8614	9.46977	8.77755	9.14044	8.99058	8.75489	8.81352
TRAPPC5	10.2639	9.87961	11.2425	10.5824	9.83594	11.524	10.0641	9.70015	9.83415	9.04823	10.4178	10.2842	11.073	9.98297	9.55109	11.6183	10.542	10.8756	10.0788	9.90668	10.5971	10.3598	10.3809	9.71163	11.2646	9.7065	9.78489	9.89589	10.4442	9.81953	9.85561	10.9063	11.0001	10.941	9.52332	9.92776	10.6282	10.6841	10.2538	11.1854	9.64517	10.3912	9.96421	9.9004	9.95642	9.78293	9.68708	11.0065	9.85296
ZRSR2	9.87382	9.77396	9.62996	9.73892	9.28322	9.12879	9.17546	9.38112	9.42323	9.75358	10.0797	9.11318	9.61292	9.46786	9.76285	9.18554	9.54897	9.85586	9.38227	9.53419	10.0668	9.86108	9.34064	9.53759	9.12331	9.36147	10.0633	9.38075	9.51533	9.44751	9.68298	9.96657	10.5427	9.21662	9.5934	9.45894	9.95642	8.78954	9.55914	9.44751	10.0383	9.09489	9.34554	8.92352	8.80059	9.41005	9.21358	8.70432	9.55723
ATP1A1	9.63486	9.57567	9.61375	9.24569	9.43349	9.40694	9.27366	9.14725	9.59033	9.05925	8.90145	9.52862	10.0779	9.20599	8.73751	9.55109	9.6006	10.2475	9.64736	9.41816	10.2587	10.4871	10.2781	8.50053	9.57767	9.7403	8.97362	9.50219	9.07653	9.4333	8.84756	9.9521	9.90843	9.70881	9.48898	9.14826	10.1967	9.90978	10.1904	10.4252	8.90567	9.93599	9.00854	9.98613	9.35865	9.24549	9.43853	8.75717	9.22466
MED25	8.413	8.08148	8.69779	8.36128	7.96571	9.15045	8.42982	8.15519	8.73145	8.92532	8.78614	8.64334	8.90683	8.59053	8.40006	8.90891	8.59867	8.99437	8.24308	8.77448	9.00319	8.82482	8.33314	8.29107	9.12911	8.02255	8.72375	8.4916	8.5236	8.50948	8.50468	8.47158	8.50297	8.31692	8.21382	8.82	8.5839	8.54785	10.3675	8.61524	8.14001	8.54799	8.30147	10.6617	8.05706	8.07895	8.08375	11.1996	8.69255
ZMAT2	9.63807	9.09572	10.048	10.1601	9.8215	10.1083	9.83796	9.76912	10.2544	10.159	9.78319	10.0377	10.155	10.1892	10.3008	9.68615	10.0939	10.2855	10.2462	9.98027	10.2449	9.96957	9.58625	10.0701	9.98247	9.26584	9.72179	10.236	9.77945	9.97666	9.94784	10.2049	9.81408	9.95477	10.0092	10.3142	10.1942	10.1802	10.8833	10.1007	9.41358	9.94458	10.1446	11.2267	9.95162	9.83517	9.95953	11.0569	10.059
USP8	7.52937	7.59984	8.02936	7.5635	7.49179	8.01096	7.95482	7.43026	7.87307	7.95718	7.48097	7.94709	8.48244	7.76846	7.69706	7.87757	7.95021	8.34067	7.83123	8.06365	8.18332	8.20828	7.94149	8.05958	8.33994	7.76292	7.79832	7.95981	7.95718	7.81288	7.82482	8.19027	8.20331	8.14162	8.04367	7.75928	8.54958	7.79026	8.46624	8.55179	8.02317	7.88244	7.71645	8.44011	7.84019	8.02294	7.55303	8.11582	8.10507
MAP2K1	8.47031	9.92642	10.8374	9.37021	9.58947	10.5858	10.0596	9.59758	9.38207	9.57613	8.78017	10.1113	11.6257	9.4577	9.57465	9.17764	10.0825	11.1464	9.27201	9.10964	10.7878	10.9614	10.2975	9.48736	10.8908	9.21042	8.77986	9.47417	8.96457	9.23586	9.34713	10.746	10.679	10.685	9.83645	9.01853	11.2521	9.8349	10.0268	11.3279	9.19707	9.1629	10.0063	9.82052	9.56958	10.5135	9.61776	8.37871	9.16234
SDHB	10.8225	10.9614	11.5985	11.041	10.9784	11.4958	11.2437	10.9614	11.0453	11.3339	10.8004	11.3489	11.6605	11.1114	10.9073	11.4467	11.4338	11.4943	10.8632	11.2232	11.6702	11.4272	11.4958	10.8477	11.7017	11.0785	10.8505	11.4054	11.0463	11.0719	10.9846	11.6636	11.8702	11.6589	10.9181	11.2172	11.5617	11.7112	11.5299	12.0407	10.8273	11.2031	10.9563	11.3952	10.7814	11.3178	11.1407	11.3291	10.9758
TOP1	6.61721	6.55897	6.50101	6.60189	6.43469	6.60027	6.54509	6.51487	6.56767	6.66283	6.5294	6.44148	6.66895	6.37186	6.55194	6.64918	6.34285	6.6342	6.61956	6.66467	6.40722	6.73607	6.73466	6.69124	6.58119	6.65248	6.53392	6.69712	6.47651	6.39528	6.46632	6.49898	6.52122	6.50715	6.43839	6.55359	6.36071	6.69169	7.05507	6.6036	6.65254	6.60093	6.89292	7.00711	6.67023	6.60638	6.60554	6.99177	6.51225
PSMB3	12.1755	11.592	12.0891	11.4106	11.2166	11.7228	11.5624	11.2387	11.6668	11.3339	12.2299	11.8205	12.7011	11.7994	11.4715	11.7314	12.0181	12.3564	11.2497	11.4901	11.9547	12.0696	11.7409	11.4728	11.8028	11.5742	11.7477	11.8969	11.6668	11.6781	11.5365	12.2778	12.5008	12.1843	11.6333	11.8205	11.8845	12.1286	11.6636	12.3512	11.675	11.5757	11.8451	11.8046	11.4134	11.7886	11.4646	10.7022	11.5533
GUK1	10.6601	10.8205	10.7869	10.1561	10.5804	10.2887	10.3211	10.4621	9.9932	9.82864	11.1773	10.357	10.5913	10.211	10.1725	10.2918	10.548	10.9614	9.99214	10.3058	10.7959	10.5104	10.4032	10.1855	10.3432	10.5619	10.2823	10.1218	10.735	10.4574	10.2298	10.6368	10.8216	10.8122	10.8178	10.0316	10.2581	10.2304	13.2357	10.6626	10.4297	10.2241	10.2803	12.8544	10.7039	10.485	10.1634	14.0942	10.3337
USB1	9.05246	9.45809	10.0724	9.08742	9.04699	9.56958	9.3289	8.8132	9.25027	9.16724	9.3583	9.50857	10.5188	9.03926	9.12204	9.33864	9.57403	10.5737	9.12311	9.15219	9.86982	9.38112	9.59401	8.87251	9.8289	8.69118	8.96738	8.90502	9.25547	8.94465	8.76909	10.2784	10.0968	10.1021	10.3693	9.08639	10.1019	9.75011	9.84986	10.3501	8.82	9.01448	9.57916	9.32188	8.54609	9.59993	8.72282	8.9786	8.78205
NAPA	7.72262	7.42571	7.88926	7.4035	7.30131	7.71867	7.4591	7.42645	7.50572	7.47192	7.90154	7.4762	7.5988	7.25637	7.39519	7.79703	7.60588	7.78301	7.29261	7.08191	7.44217	7.57817	7.26465	7.21381	7.53022	7.40085	7.58892	7.3295	7.50595	7.56836	7.32005	7.51289	8.14929	7.84273	7.65786	7.42486	7.80875	7.52427	8.27416	7.74582	7.75353	7.2784	7.45431	8.31084	7.4655	7.59728	7.29229	8.91825	7.35315
CHD7	6.59497	6.48451	8.93483	7.28755	6.33443	8.79918	8.19053	6.21104	6.94635	7.64122	7.17958	8.55685	7.44629	7.27885	7.23085	8.59172	8.17455	7.69892	6.42387	6.51442	9.44002	7.58843	6.33873	6.50073	8.76216	6.18129	7.18328	6.56018	6.42531	6.39459	7.01436	9.23247	7.14425	7.74706	8.14853	6.90824	8.4553	6.78979	8.09388	6.86499	7.29469	6.67356	6.45285	6.6775	7.09759	6.44111	6.56724	6.78772	6.83938
GMPPB	6.21192	6.14652	6.31589	6.30723	6.30363	6.27669	6.20463	6.19854	6.34718	6.31741	6.37194	6.3651	6.33484	6.25938	6.46495	6.26174	6.36056	6.37231	6.16757	6.25431	6.18426	6.27706	6.3408	6.34196	6.25744	6.03819	6.0385	6.21803	6.30426	6.2872	6.38989	6.24119	6.24394	6.38101	6.20116	6.27158	6.30059	6.40555	6.32224	6.09087	6.24462	6.20019	6.29356	6.3509	6.0699	6.04401	6.37371	6.48468	6.28679
[truncated: 179 more columns]
